# Supplementary material for: METABOLIC: high-throughput profiling of microbial genomes for functional traits, metabolism, biogeochemistry, and community-scale functional networks
Source: Microbiome. 2022 Feb 16;10:33. doi: 10.1186/s40168-021-01213-8 (PMC8851854; doi:10.1186/s40168-021-01213-8)
Supplement: Supplementary file 11 — Additional file 10: Dataset S3. METABOLIC result of metagenomes from eight different environments. [file 40168_2021_1213_MOESM11_ESM.xlsx]

## Sheet: Metagenome metadata
Supplementary Dataset S3. METABOLIC result of metagenomes from eight different environments. Eight metagenome datasets (both MAGs and metagenomic reads) were anaylzed by METABOLIC-C to test the software performance across different environments. The metagenome metadata, details of MAGs and metagenomic reads are summarized. METABOLIC-C results for each metagenomic dataset are provided and summariz…
Metagenome metadata table
Dataset ID	Bioproject ID or Dataset link	Project coordinator	Sample description	Locations	MAGs	Metagenomic reads datasets
Dataset a	PRJNA390944	Jennifer Glass, Georgia Institute of Technology	Marine subsurface sediments	Deep biosphere beneath Hydrate Ridge offshore Oregon	22	6
Dataset b	https://osf.io/3vnfy/	Katherine McMahon, UW Madison	Freshwater water	Lake Tanganyika, eastern Africa	523	5 (Kigoma Offshore reads)
Dataset c	EBI Dataset ERP008729, Bioproject PRJEB7774, Sample 31874	Herbert Tilg (Medical University Innsbruck, Austria), Christian Datz (Hospital Oberndorf, Austria), Jun Wang (BGI, China)	Colorectal cancer (CRC) patient gut	Salzburg, Austria	37	1
Dataset d	EBI Dataset ERP008729, Bioproject PRJEB7774, Sample 532796	Herbert Tilg (Medical University Innsbruck, Austria), Christian Datz (Hospital Oberndorf, Austria), Jun Wang (BGI, China)	CRC control (healthy human)	Salzburg, Austria	32	1
Dataset e	PRJNA522654	Karthik Anathanraman, UW Madison	Deep-sea hydrothermal vent	Guaymas Basin, Gulf of California	98	1
Dataset f	PRJNA288027	Jillian Banfield, UC Berkeley	Terrestrial subsurface sediments and water	Rifle, CO, USA	283 (dereplicated)	3 (Rifle background sediment reads)
Dataset g	PRJNA449266	Jillian Banfield, UC Berkeley	Meadow soil	Angelo Coastal Range Reserve, CA, USA	897	4 (4 meadow soil: 30-40 cm out of 20)
Dataset h	PRJNA428383	John Spear, Colorado School of Mines	Advanced water treatment facility	Groundwater Replenishment System, Orange County, CA, USA	95	11
Remarks: METABOLIC-C results for each metagenomic dataset were provided in the following link: https://doi.org/10.6084/m9.figshare.13218713.v1

## Sheet: Dataset a
MAGs and metagenomic reads for dataset 01
Assembly	Level	WGS	BioSample	Isolate	Taxonomy
GCA_009619225.1	Contig	WJOX00000000	SAMN13181029	1244-C3-H4-B19	Bacteroidetes bacterium
GCA_009619295.1	Contig	WJOP00000000	SAMN13181021	1244-C1-H3-B22	Calditrichaeota bacterium
GCA_003575245.1	Contig	NMQN00000000	SAMN07342547	1244-E10-H5-B2	Candidatus Atribacteria bacterium 1244-E10-H5-B2
GCA_009724705.1	Contig	WNEK00000000	SAMN13223206	1244-F3-H4-B5	Candidatus Lokiarchaeota archaeon
GCA_009619095.1	Contig	WJOT00000000	SAMN13181025	1244-F3-H4-B3	Clostridia bacterium
GCA_009619015.1	Contig	WJOU00000000	SAMN13181026	1244-F3-H4-B2	Clostridia bacterium
GCA_009618505.1	Contig	WJOQ00000000	SAMN13181022	1244-F2-H4-B2	Clostridia bacterium
GCA_009619075.1	Contig	WJOY00000000	SAMN13181030	1244-C3-H4-B3	Dehalococcoidia bacterium
GCA_009619025.1	Contig	WJPC00000000	SAMN13181034	1244-E5-H5-B4	Dehalococcoidia bacterium
GCA_009619215.1	Contig	WJPF00000000	SAMN13181037	1244-E10-H5-B3	Dehalococcoidia bacterium
GCA_009619235.1	Contig	WJPE00000000	SAMN13181036	1244-E5-H5-B9	Dehalococcoidia bacterium
GCA_009619245.1	Contig	WJOO00000000	SAMN13181020	1244-C1-H3-B20	Dehalococcoidia bacterium
GCA_009619115.1	Contig	WJOR00000000	SAMN13181023	1244-F2-H4-B10	Firmicutes bacterium
GCA_009618495.1	Contig	WJPA00000000	SAMN13181032	1244-C3-H4-B5	Firmicutes bacterium
GCA_009619155.1	Contig	WJOW00000000	SAMN13181028	1244-C3-H4-B1	Hadesarchaea archaeon
GCA_009618475.1	Contig	WJOV00000000	SAMN13181027	1244-F3-H4-B6	Methanosarcinales archaeon
GCA_009619035.1	Contig	WJPB00000000	SAMN13181033	1244-E5-H5-B19	Spirochaeta sp.
GCA_009619135.1	Contig	WJPD00000000	SAMN13181035	1244-E5-H5-B17	archaeon
GCA_009619335.1	Contig	WJOS00000000	SAMN13181024	1244-F2-H4-B13	archaeon
GCA_009619125.1	Contig	WJON00000000	SAMN13181019	1244-C1-H3-B19	bacterium
GCA_009619195.1	Contig	WJOZ00000000	SAMN13181031	1244-C3-H4-B23	bacterium
GCA_009618485.1	Contig	WJOM00000000	SAMN13181018	1244-C1-H3-B37	bacterium
Reads	Description
SRR5716301	Deep subsurface metagenome from ODP site 1244 - 3.55mbsf
SRR5716302	Deep subsurface metagenome from ODP site 1244 - 3.55mbsf
SRR5716303	Deep subsurface metagenome from ODP site 1244 - 2mbsf
SRR5716304	Deep subsurface metagenome from ODP site 1244 - 2mbsf
SRR5716305	Deep subsurface metagenome from ODP site 1244 - 18.1mbsf
SRR5716306	Deep subsurface metagenome from ODP site 1244 - 18.1mbsf
SRR5716307	Deep subsurface metagenome from ODP site 1244 - 8.6mbsf
SRR5716308	Deep subsurface metagenome from ODP site 1244 - 8.6mbsf
SRR5716309	Deep subsurface metagenome from ODP site 1244 - 20.69mbsf
SRR5716310	Deep subsurface metagenome from ODP site 1244 - 20.69mbsf
SRR5716311	Deep subsurface metagenome from ODP site 1244 - 68.55mbsf
SRR5716312	Deep subsurface metagenome from ODP site 1244 - 68.55mbsf
SRR5716313	Deep subsurface metagenome from ODP site 1244 - 35.65mbsf
SRR5716314	Deep subsurface metagenome from ODP site 1244 - 35.65mbsf

## Sheet: Dataset b
MAGs and metagenomic reads for dataset 02
NCBI Genome Submission ID	NCBI BioSample Submission ID	Genome (MAG Identifier)	Manual Taxonomy
VFYY00000000	SAMN10966228	K_Offshore_120m_m2_006	Acidobacteria
VFZE00000000	SAMN10966234	K_DeepCast_65m_m1_022	Acidobacteria
VFZF00000000	SAMN10966235	K_DeepCast_65m_m1_223	Acidobacteria
VFZG00000000	SAMN10966236	M_DeepCast_65m_m2_224	Acidobacteria
VFZH00000000	SAMN10966237	K_Offshore_80m_m2_020	Acidobacteria
VFZI00000000	SAMN10966238	K_Offshore_80m_m2_035	Acidobacteria
VFZK00000000	SAMN10966240	K_Offshore_80m_m2_092	Acidobacteria
VFZL00000000	SAMN10966241	K_Offshore_80m_m2_117	Acidobacteria
VFZN00000000	SAMN10966243	M_surface_10_m1_251	Acidobacteria
VGAN00000000	SAMN10966270	K_DeepCast_100m_m1_278	Actinobacteria
VGAS00000000	SAMN10966275	K_DeepCast_1200m_m2_005	Actinobacteria
VGAU00000000	SAMN10966277	K_DeepCast_1200m_m2_204	Actinobacteria
VGAX00000000	SAMN10966280	K_DeepCast_150m_m1_051	Actinobacteria
VGAZ00000000	SAMN10966282	K_DeepCast_150m_m2_097	Actinobacteria
VGBA00000000	SAMN10966283	K_DeepCast_150m_m2_294	Actinobacteria
VGBH00000000	SAMN10966290	K_DeepCast_35m_m1_047	Actinobacteria
VGBI00000000	SAMN10966291	K_DeepCast_35m_m1_297	Actinobacteria
VGBJ00000000	SAMN10966292	M_DeepCast_400m_m1_127	Actinobacteria
VGBK00000000	SAMN10966293	M_DeepCast_400m_m2_130	Actinobacteria
VGBM00000000	SAMN10966295	K_Offshore_40m_m2_012	Actinobacteria
VGBP00000000	SAMN10966298	K_Offshore_40m_m2_139	Actinobacteria
VGBR00000000	SAMN10966300	M_DeepCast_50m_m2_189	Actinobacteria
VGBT00000000	SAMN10966302	K_DeepCast_65m_m2_097	Actinobacteria
VGBV00000000	SAMN10966304	K_DeepCast_65m_m2_213	Actinobacteria
VGBX00000000	SAMN10966306	M_DeepCast_65m_m2_256	Actinobacteria
VGCA00000000	SAMN10966309	K_Offshore_80m_m2_056	Actinobacteria
VGCB00000000	SAMN10966310	K_Offshore_80m_m2_094	Actinobacteria
VGCE00000000	SAMN10966313	K_Offshore_surface_m2_014	Actinobacteria
VGNS00000000	SAMN10966614	K_DeepCast_150m_m2_272	Actinobacteria
VGOV00000000	SAMN10966643	K_DeepCast_65m_m2_193	Actinobacteria
VGAA00000000	SAMN10966256	M_surface_7_m2_032	Actinobacteria
VGBN00000000	SAMN10966296	K_Offshore_40m_m2_034	Actinobacteria
VGBW00000000	SAMN10966305	K_DeepCast_65m_m2_221	Actinobacteria
VGAE00000000	SAMN10966260	M_surface_9_m1_009	Actinobacteria
VGAF00000000	SAMN10966261	M_surface_9_m1_017	Actinobacteria
VGAL00000000	SAMN10966268	K_Offshore_0m_m1_007	Actinobacteria
VGAG00000000	SAMN10966263	M_surface_9_m2_080	Actinobacteria
VGAI00000000	SAMN10966265	M_surface_10_m2_076	Actinobacteria
VGAJ00000000	SAMN10966266	M_surface_10_m2_136	Actinobacteria
VGAV00000000	SAMN10966278	K_DeepCast_1200m_m2_272	Actinobacteria
VGBY00000000	SAMN10966307	K_Offshore_80m_m1_031	Actinobacteria
VFYX00000000	SAMN10966227	K_Offshore_120m_m1_195	Actinobacteria
VFZC00000000	SAMN10966232	K_Offshore_40m_m2_124	Actinobacteria
VGAC00000000	SAMN10966258	M_surface_8_m2_026	Actinobacteria
VGAK00000000	SAMN10966267	M_surface_10_m2_188	Actinobacteria
VGBZ00000000	SAMN10966308	K_Offshore_80m_m1_195	Actinobacteria
VFYV00000000	SAMN10966225	K_DeepCast_0m_m1_227	Actinobacteria
VGBO00000000	SAMN10966297	K_Offshore_40m_m2_105	Actinobacteria
VGCD00000000	SAMN10966312	K_Offshore_surface_m2_010	Actinobacteria
VGBQ00000000	SAMN10966299	K_Offshore_40m_m2_150	Actinobacteria
VGBL00000000	SAMN10966294	K_Offshore_40m_m1_268	Actinobacteria
VGCC00000000	SAMN10966311	K_Offshore_80m_m2_226	Actinobacteria
VGAH00000000	SAMN10966264	M_surface_9_m2_101	Actinobacteria
VFZD00000000	SAMN10966233	M_DeepCast_50m_m2_117	Actinobacteria
VGAB00000000	SAMN10966257	M_surface_7_m2_239	Actinobacteria
VHCA00000000	SAMN10966987	M_DeepCast_200m_m2_041	Alphaproteobacteria LD12
VHCC00000000	SAMN10966989	K_Offshore_40m_m1_069	Alphaproteobacteria LD12
VGHE00000000	SAMN10966443	M_surface_10_m2_064	Alphaproteobacteria non LD12
VGCH00000000	SAMN10966316	M_surface_9_m2_109	Alphaproteobacteria non LD12
VGCX00000000	SAMN10966332	K_DeepCast_35m_m1_027	Alphaproteobacteria non LD12
VGCZ00000000	SAMN10966334	K_DeepCast_35m_m2_067	Alphaproteobacteria non LD12
VGDA00000000	SAMN10966335	K_DeepCast_35m_m2_271	Alphaproteobacteria non LD12
VGDB00000000	SAMN10966336	K_DeepCast_35m_m2_327	Alphaproteobacteria non LD12
VGDC00000000	SAMN10966337	M_DeepCast_400m_m1_040	Alphaproteobacteria non LD12
VGDO00000000	SAMN10966349	M_DeepCast_50m_m2_111	Alphaproteobacteria non LD12
VGEE00000000	SAMN10966365	K_Offshore_80m_m1_220	Alphaproteobacteria non LD12
VGEF00000000	SAMN10966366	K_Offshore_80m_m2_048	Alphaproteobacteria non LD12
VGEG00000000	SAMN10966367	K_Offshore_80m_m2_049	Alphaproteobacteria non LD12
VGEH00000000	SAMN10966368	K_Offshore_80m_m2_051	Alphaproteobacteria non LD12
VGEI00000000	SAMN10966369	K_Offshore_80m_m2_053	Alphaproteobacteria non LD12
VGEK00000000	SAMN10966371	K_Offshore_80m_m2_081	Alphaproteobacteria non LD12
VGEN00000000	SAMN10966374	K_Offshore_80m_m2_107	Alphaproteobacteria non LD12
VGEW00000000	SAMN10966383	K_Offshore_surface_m1_194	Alphaproteobacteria non LD12
VGDL00000000	SAMN10966346	K_Offshore_40m_mx_105	Alphaproteobacteria non LD12
VGDM00000000	SAMN10966347	K_Offshore_40m_mx_120	Alphaproteobacteria non LD12
VGEU00000000	SAMN10966381	K_Offshore_80m_m2_191	Alphaproteobacteria non LD12
VGCF00000000	SAMN10966314	M_surface_7_m2_013	Alphaproteobacteria non LD12
VGCI00000000	SAMN10966317	M_surface_10_m2_100	Alphaproteobacteria non LD12
VGEY00000000	SAMN10966385	K_Offshore_surface_mx_080	Alphaproteobacteria non LD12
VGCG00000000	SAMN10966315	M_surface_8_m2_185	Alphaproteobacteria non LD12
VGCQ00000000	SAMN10966325	K_Offshore_120m_m2_043	Alphaproteobacteria non LD12
VGEQ00000000	SAMN10966377	K_Offshore_80m_m2_146	Alphaproteobacteria non LD12
VGCJ00000000	SAMN10966318	M_surface_10_m2_180	Alphaproteobacteria non LD12
VGDI00000000	SAMN10966343	K_Offshore_40m_m1_243	Alphaproteobacteria non LD12
VGCL00000000	SAMN10966320	K_DeepCast_100m_mx_141	Alphaproteobacteria non LD12
VGCU00000000	SAMN10966329	M_DeepCast_200m_mx_060	Alphaproteobacteria non LD12
VGCV00000000	SAMN10966330	K_DeepCast_250m_m2_101	Alphaproteobacteria non LD12
VGDS00000000	SAMN10966353	M_DeepCast_65m_m1_019	Alphaproteobacteria non LD12
VGDT00000000	SAMN10966354	M_DeepCast_65m_m1_022	Alphaproteobacteria non LD12
VGDY00000000	SAMN10966359	M_DeepCast_65m_m2_041	Alphaproteobacteria non LD12
VGEB00000000	SAMN10966362	M_DeepCast_65m_mx_036	Alphaproteobacteria non LD12
VGDX00000000	SAMN10966358	M_DeepCast_65m_m2_016	Alphaproteobacteria non LD12
VGEP00000000	SAMN10966376	K_Offshore_80m_m2_123	Alphaproteobacteria non LD12
VGCY00000000	SAMN10966333	K_DeepCast_35m_m1_317	Alphaproteobacteria non LD12
VGDH00000000	SAMN10966342	K_Offshore_40m_m1_238	Alphaproteobacteria non LD12
VGDE00000000	SAMN10966339	M_DeepCast_400m_m1_328	Alphaproteobacteria non LD12
VGDQ00000000	SAMN10966351	K_DeepCast_65m_m1_262	Alphaproteobacteria non LD12
VGDV00000000	SAMN10966356	M_DeepCast_65m_m1_275	Alphaproteobacteria non LD12
VGZQ00000000	SAMN10966925	M_DeepCast_65m_m2_266	Alphaproteobacteria non LD12
VGEM00000000	SAMN10966373	K_Offshore_80m_m2_101	Alphaproteobacteria non LD12
VGEX00000000	SAMN10966384	K_Offshore_surface_m2_020	Alphaproteobacteria non LD12
VGDJ00000000	SAMN10966344	K_Offshore_40m_m2_131	Alphaproteobacteria non LD12
VGDN00000000	SAMN10966348	M_DeepCast_50m_m1_063	Alphaproteobacteria non LD12
VHBV00000000	SAMN10966982	M_surface_6_m2_121	Alphaproteobacteria non LD12
VGDZ00000000	SAMN10966360	M_DeepCast_65m_m2_129	Alphaproteobacteria non LD12
VGEA00000000	SAMN10966361	M_DeepCast_65m_m2_243	Alphaproteobacteria non LD12
VGEJ00000000	SAMN10966370	K_Offshore_80m_m2_061	Alphaproteobacteria non LD12
VGEO00000000	SAMN10966375	K_Offshore_80m_m2_115	Alphaproteobacteria non LD12
VGER00000000	SAMN10966378	K_Offshore_80m_m2_162	Alphaproteobacteria non LD12
VGES00000000	SAMN10966379	K_Offshore_80m_m2_186	Alphaproteobacteria non LD12
VGEV00000000	SAMN10966382	K_Offshore_80m_m2_228	Alphaproteobacteria non LD12
VGDK00000000	SAMN10966345	K_Offshore_40m_m2_283	Alphaproteobacteria non LD12
VHAO00000000	SAMN10966949	K_DeepCast_1200m_m2_124	Alphaproteobacteria non LD12
VGDP00000000	SAMN10966350	M_DeepCast_50m_m2_221	Alphaproteobacteria non LD12
VGET00000000	SAMN10966380	K_Offshore_80m_m2_187	Alphaproteobacteria non LD12
VGEZ00000000	SAMN10966386	K_DeepCast_100m_m2_289	Armatimonadetes
VGFA00000000	SAMN10966387	K_DeepCast_1200m_m2_191	Armatimonadetes
VGFB00000000	SAMN10966388	K_DeepCast_150m_m2_147	Armatimonadetes
VGFC00000000	SAMN10966389	K_DeepCast_250m_m2_231	Armatimonadetes
VGFD00000000	SAMN10966390	M_DeepCast_50m_m2_086	Armatimonadetes
VGFE00000000	SAMN10966391	M_DeepCast_50m_m2_207	Armatimonadetes
VGFF00000000	SAMN10966392	K_Offshore_80m_m1_225	Armatimonadetes
VGFH00000000	SAMN10966394	M_surface_6_mx_051	Bacteroidetes
VGFK00000000	SAMN10966397	M_surface_7_m2_191	Bacteroidetes
VGFL00000000	SAMN10966398	M_surface_7_m2_242	Bacteroidetes
VGFN00000000	SAMN10966400	M_surface_8_m2_110	Bacteroidetes
VGFP00000000	SAMN10966402	M_surface_9_m1_013	Bacteroidetes
VGFQ00000000	SAMN10966403	M_surface_9_m1_241	Bacteroidetes
VGFR00000000	SAMN10966404	M_surface_9_m1_277	Bacteroidetes
VGFS00000000	SAMN10966405	M_surface_9_m1_279	Bacteroidetes
VGFT00000000	SAMN10966406	M_surface_9_m1_282	Bacteroidetes
VGFU00000000	SAMN10966407	M_surface_9_m2_088	Bacteroidetes
VGFV00000000	SAMN10966408	M_surface_9_mx_130	Bacteroidetes
VGFW00000000	SAMN10966409	M_surface_9_mx_152	Bacteroidetes
VGFY00000000	SAMN10966411	M_surface_10_m2_196	Bacteroidetes
VGGA00000000	SAMN10966413	K_DeepCast_0m_m2_115	Bacteroidetes
VGGH00000000	SAMN10966420	K_DeepCast_100m_m2_150	Bacteroidetes
VGGI00000000	SAMN10966421	K_DeepCast_100m_m2_162	Bacteroidetes
VGGL00000000	SAMN10966424	K_DeepCast_150m_m2_049	Bacteroidetes
VGGM00000000	SAMN10966425	K_DeepCast_150m_m2_259	Bacteroidetes
VGGQ00000000	SAMN10966429	K_DeepCast_35m_m2_065	Bacteroidetes
VGGR00000000	SAMN10966430	M_DeepCast_50m_m1_018	Bacteroidetes
VGGS00000000	SAMN10966431	M_DeepCast_50m_m1_274	Bacteroidetes
VGGT00000000	SAMN10966432	M_DeepCast_50m_m1_285	Bacteroidetes
VGGU00000000	SAMN10966433	M_DeepCast_65m_mx_068	Bacteroidetes
VGGV00000000	SAMN10966434	K_Offshore_80m_m1_206	Bacteroidetes
VGGW00000000	SAMN10966435	K_Offshore_surface_m2_247	Bacteroidetes
VGMK00000000	SAMN10966580	M_surface_9_m2_059	Bacteroidetes
VGML00000000	SAMN10966581	M_surface_9_m2_064	Bacteroidetes
VGMN00000000	SAMN10966583	K_DeepCast_0m_m2_222	Bacteroidetes
VGMT00000000	SAMN10966589	K_DeepCast_35m_m2_130	Bacteroidetes
VGMU00000000	SAMN10966590	K_Offshore_40m_m1_251	Bacteroidetes
VGMW00000000	SAMN10966592	K_Offshore_40m_m2_287	Bacteroidetes
VGMY00000000	SAMN10966594	K_Offshore_surface_m2_005	Bacteroidetes
VHAF00000000	SAMN10966940	K_Offshore_0m_mx_046	Bacteroidetes
VHAM00000000	SAMN10966947	M_surface_10_m2_039	Bacteroidetes
VHAP00000000	SAMN10966950	K_Offshore_120m_mx_094	Bacteroidetes
VHAR00000000	SAMN10966952	K_DeepCast_35m_m1_052	Bacteroidetes
VHAT00000000	SAMN10966954	K_Offshore_40m_m1_004	Bacteroidetes
VHAW00000000	SAMN10966957	M_DeepCast_50m_m2_146	Bacteroidetes
VHAX00000000	SAMN10966958	M_DeepCast_50m_m2_245	Bacteroidetes
VHBA00000000	SAMN10966961	M_surface_9_m1_271	Bacteroidetes
VHBB00000000	SAMN10966962	M_surface_9_m1_296	Bacteroidetes
VHBC00000000	SAMN10966963	M_surface_9_mx_199	Bacteroidetes
VHBD00000000	SAMN10966964	K_Offshore_surface_m2_088	Bacteroidetes
VHBE00000000	SAMN10966965	K_Offshore_surface_mx_261	Bacteroidetes
VGHM00000000	SAMN10966451	K_Offshore_120m_m2_141	Betaproteobacteria
VGHA00000000	SAMN10966439	M_surface_7_m1_304	Betaproteobacteria
VGHB00000000	SAMN10966440	M_surface_9_m1_249	Betaproteobacteria
VGHO00000000	SAMN10966453	K_DeepCast_35m_m1_286	Betaproteobacteria
VGHR00000000	SAMN10966456	K_Offshore_40m_m1_237	Betaproteobacteria
VGHX00000000	SAMN10966462	K_Offshore_40m_mx_035	Betaproteobacteria
VGIJ00000000	SAMN10966474	K_Offshore_surface_m1_273	Betaproteobacteria
VGHD00000000	SAMN10966442	M_surface_10_m1_315	Betaproteobacteria
VGHL00000000	SAMN10966450	K_Offshore_120m_m1_203	Betaproteobacteria
VGIH00000000	SAMN10966472	K_Offshore_surface_m1_010	Betaproteobacteria
VGHK00000000	SAMN10966449	M_DeepCast_100m_m2_214	Betaproteobacteria
VGHN00000000	SAMN10966452	K_DeepCast_35m_m1_018	Betaproteobacteria
VGHV00000000	SAMN10966460	K_Offshore_40m_m2_080	Betaproteobacteria
VGIL00000000	SAMN10966476	K_Offshore_surface_m2_092	Betaproteobacteria
VGVU00000000	SAMN10966824	K_DeepCast_150m_m2_250	Betaproteobacteria
VGVT00000000	SAMN10966823	K_DeepCast_150m_m1_387	Betaproteobacteria
VGIC00000000	SAMN10966467	M_DeepCast_65m_m2_126	Betaproteobacteria
VGHJ00000000	SAMN10966448	M_DeepCast_100m_m1_373	Betaproteobacteria
VGHP00000000	SAMN10966454	K_DeepCast_35m_m2_259	Betaproteobacteria
VGHS00000000	SAMN10966457	K_Offshore_40m_m1_259	Betaproteobacteria
VGHW00000000	SAMN10966461	K_Offshore_40m_m2_212	Betaproteobacteria
VGIA00000000	SAMN10966465	K_DeepCast_65m_m2_129	Betaproteobacteria
VGIE00000000	SAMN10966469	K_Offshore_80m_m2_043	Betaproteobacteria
VGHT00000000	SAMN10966458	K_Offshore_40m_m1_292	Betaproteobacteria
VGID00000000	SAMN10966468	K_Offshore_80m_m1_178	Betaproteobacteria
VGIF00000000	SAMN10966470	K_Offshore_80m_m2_113	Betaproteobacteria
VGIO00000000	SAMN10966479	K_DeepCast_250m_m2_227	Calditrichaeota
VGIP00000000	SAMN10966480	M_DeepCast_400m_m2_340	Calditrichaeota
VGIQ00000000	SAMN10966481	M_DeepCast_65m_m1_265	Calditrichaeota
VGMA00000000	SAMN10966570	M_surface_7_m1_001	Chlamydiae
VGMB00000000	SAMN10966571	M_surface_9_m2_137	Chlamydiae
VGMC00000000	SAMN10966572	K_Offshore_120m_m2_055	Chlamydiae
VGMD00000000	SAMN10966573	K_DeepCast_35m_m1_012	Chlamydiae
VGME00000000	SAMN10966574	K_DeepCast_35m_m1_073	Chlamydiae
VGMF00000000	SAMN10966575	K_DeepCast_35m_m2_096	Chlamydiae
VGMG00000000	SAMN10966576	K_DeepCast_35m_m2_204	Chlamydiae
VGMH00000000	SAMN10966577	M_DeepCast_50m_m2_029	Chlamydiae
VGMI00000000	SAMN10966578	M_DeepCast_50m_m2_194	Chlamydiae
VGGK00000000	SAMN10966423	K_DeepCast_1200m_m2_283	Chlorobi
VGMX00000000	SAMN10966593	M_DeepCast_65m_m2_268	Chlorobi
VGNB00000000	SAMN10966597	K_DeepCast_100m_m1_112	Chloroflexi
VGND00000000	SAMN10966599	K_DeepCast_100m_m2_152	Chloroflexi
VGNE00000000	SAMN10966600	K_DeepCast_100m_m2_203	Chloroflexi
VGNF00000000	SAMN10966601	K_DeepCast_100m_m2_305	Chloroflexi
VGNG00000000	SAMN10966602	M_DeepCast_100m_mx_191	Chloroflexi
VGNH00000000	SAMN10966603	M_DeepCast_100m_mx_312	Chloroflexi
VGNI00000000	SAMN10966604	K_DeepCast_1200m_m1_255	Chloroflexi
VGNK00000000	SAMN10966606	K_Offshore_120m_m2_037	Chloroflexi
VGNL00000000	SAMN10966607	K_DeepCast_150m_m1_015	Chloroflexi
VGNM00000000	SAMN10966608	K_DeepCast_150m_m1_063	Chloroflexi
VGNN00000000	SAMN10966609	K_DeepCast_150m_m2_048	Chloroflexi
VGNO00000000	SAMN10966610	K_DeepCast_150m_m2_071	Chloroflexi
VGNP00000000	SAMN10966611	K_DeepCast_150m_m2_126	Chloroflexi
VGNQ00000000	SAMN10966612	K_DeepCast_150m_m2_167	Chloroflexi
VGNW00000000	SAMN10966618	M_DeepCast_200m_m2_194	Chloroflexi
VGNX00000000	SAMN10966619	M_DeepCast_200m_m2_208	Chloroflexi
VGNY00000000	SAMN10966620	M_DeepCast_200m_mx_194	Chloroflexi
VGOA00000000	SAMN10966622	K_DeepCast_250m_m1_047	Chloroflexi
VGOB00000000	SAMN10966623	K_DeepCast_250m_m1_199	Chloroflexi
VGOC00000000	SAMN10966624	K_DeepCast_250m_m1_342	Chloroflexi
VGOD00000000	SAMN10966625	K_DeepCast_250m_m2_061	Chloroflexi
VGOE00000000	SAMN10966626	K_DeepCast_250m_m2_143	Chloroflexi
VGOF00000000	SAMN10966627	K_DeepCast_250m_m2_195	Chloroflexi
VGOG00000000	SAMN10966628	K_DeepCast_250m_m2_317	Chloroflexi
VGOH00000000	SAMN10966629	K_DeepCast_250m_mx_116	Chloroflexi
VGOM00000000	SAMN10966634	M_DeepCast_400m_m2_020	Chloroflexi
VGOO00000000	SAMN10966636	M_DeepCast_400m_m2_044	Chloroflexi
VGOP00000000	SAMN10966637	M_DeepCast_400m_m2_207	Chloroflexi
VGOQ00000000	SAMN10966638	M_DeepCast_400m_m2_252	Chloroflexi
VGOR00000000	SAMN10966639	M_DeepCast_400m_m2_269	Chloroflexi
VGOS00000000	SAMN10966640	M_DeepCast_400m_m2_351	Chloroflexi
VGOU00000000	SAMN10966642	M_DeepCast_50m_m2_054	Chloroflexi
VGOW00000000	SAMN10966644	M_DeepCast_65m_m1_226	Chloroflexi
VGOX00000000	SAMN10966645	M_DeepCast_65m_m2_156	Chloroflexi
VGOZ00000000	SAMN10966647	K_Offshore_80m_m1_189	Chloroflexi
VGPA00000000	SAMN10966648	K_Offshore_80m_m2_157	Chloroflexi
VGPB00000000	SAMN10966649	K_Offshore_80m_m2_170	Chloroflexi
VGPD00000000	SAMN10966651	K_Offshore_80m_m2_183	Chloroflexi
VGPE00000000	SAMN10966652	K_Offshore_80m_m2_197	Chloroflexi
VGPF00000000	SAMN10966653	K_Offshore_80m_m2_218	Chloroflexi
VGPG00000000	SAMN10966654	K_Offshore_surface_m1_220	Chloroflexi
VGZR00000000	SAMN10966926	K_Offshore_120m_m2_146	Chloroflexi
VGZT00000000	SAMN10966928	M_DeepCast_50m_m2_018	Chloroflexi
VGZU00000000	SAMN10966929	K_DeepCast_65m_m1_015	Chloroflexi
VGZV00000000	SAMN10966930	K_DeepCast_65m_m2_033	Chloroflexi
VGZW00000000	SAMN10966931	K_Offshore_80m_m1_004	Chloroflexi
VGZX00000000	SAMN10966932	K_Offshore_80m_m2_034	Chloroflexi
VGZY00000000	SAMN10966933	K_Offshore_80m_m2_079	Chloroflexi
VGZZ00000000	SAMN10966934	K_Offshore_80m_m2_084	Chloroflexi
VGIZ00000000	SAMN10966490	K_DeepCast_250m_m1_172	CP Aenigmarchaeota
VGJA00000000	SAMN10966491	M_DeepCast_200m_m2_220	CP Altiarchaeota
VGJC00000000	SAMN10966493	K_DeepCast_150m_m1_388	CP Aminicemantes (OP8)
VGJD00000000	SAMN10966494	K_DeepCast_250m_m1_044	CP Aminicemantes (OP8)
VGJE00000000	SAMN10966495	M_DeepCast_400m_m2_133	CP Aminicemantes (OP8)
VGJF00000000	SAMN10966496	M_DeepCast_400m_m2_244	CP Aminicemantes (OP8)
VGJG00000000	SAMN10966497	M_DeepCast_400m_m2_293	CP Aminicemantes (OP8)
VGJH00000000	SAMN10966498	K_DeepCast_250m_m2_015	CP Bathyarchaeota
VGPL00000000	SAMN10966659	K_DeepCast_250m_mx_298	CP Bathyarchaeota
VGIM00000000	SAMN10966477	K_DeepCast_1200m_m1_317	CP BRC1
VGIW00000000	SAMN10966487	K_DeepCast_150m_m1_344	CP Eisenbacteria
VGIX00000000	SAMN10966488	M_DeepCast_400m_m1_028	CP Eisenbacteria
VGIY00000000	SAMN10966489	M_DeepCast_400m_m2_100	CP Eisenbacteria
VGJL00000000	SAMN10966502	K_DeepCast_250m_m1_333	CP Eisenbacteria
VGJN00000000	SAMN10966504	K_DeepCast_250m_m1_078	CP Gottesmanbacteria
VGVS00000000	SAMN10966822	M_DeepCast_400m_m2_153	CP Gribaldobacteria
VGJS00000000	SAMN10966509	K_DeepCast_65m_m1_133	CP Handelsmanbacteria
VGJO00000000	SAMN10966505	K_Offshore_120m_m1_041	CP Harrisonbacteria
VGJP00000000	SAMN10966506	M_DeepCast_65m_m2_204	CP Hydrogenedentes
VGJQ00000000	SAMN10966507	M_DeepCast_65m_m1_095	CP Kaiserbacteria
VGJR00000000	SAMN10966508	M_DeepCast_65m_mx_099	CP Kaiserbacteria
VGJV00000000	SAMN10966512	M_DeepCast_50m_m2_187	CP Liptonbacteria
VGKB00000000	SAMN10966518	K_DeepCast_150m_m2_305	CP Moranbacteria
VGKC00000000	SAMN10966519	K_DeepCast_250m_m1_236	CP Nealsonbacteria
VGKE00000000	SAMN10966521	M_DeepCast_400m_m2_122	CP Nealsonbacteria
VGKP00000000	SAMN10966532	K_Offshore_120m_m2_023	CP Pacearchaeota
VGKT00000000	SAMN10966536	K_Offshore_80m_m2_097	CP Pacearchaeota
VGKQ00000000	SAMN10966533	M_DeepCast_400m_m2_082	CP Pacearchaeota
VGKS00000000	SAMN10966535	M_DeepCast_50m_m2_169	CP Pacearchaeota
VGKO00000000	SAMN10966531	K_DeepCast_100m_m1_149	CP Pacearchaeota
VGKR00000000	SAMN10966534	M_DeepCast_400m_m2_303	CP Pacearchaeota
VGKX00000000	SAMN10966540	M_DeepCast_65m_mx_140	CP Parvarchaeota
VGKY00000000	SAMN10966541	K_Offshore_120m_m1_009	CP Peribacteria
VGKZ00000000	SAMN10966542	K_DeepCast_65m_m2_238	CP Perigrinibacteria
VGLC00000000	SAMN10966545	M_DeepCast_200m_m2_052	CP Poribacteria
VGLE00000000	SAMN10966547	K_DeepCast_300m_m1_220	CP Poribacteria
VGLH00000000	SAMN10966550	M_DeepCast_65m_m2_014	CP Poribacteria
VGLJ00000000	SAMN10966552	M_DeepCast_50m_m1_133	CP Rokubacteria
VGOT00000000	SAMN10966641	M_DeepCast_50m_m1_244	CP Rokubacteria
VGLK00000000	SAMN10966553	K_DeepCast_1200m_m2_081	CP Saccharibacteria
VGLL00000000	SAMN10966554	K_DeepCast_150m_m1_139	CP Shapirobacteria
VGLM00000000	SAMN10966555	K_DeepCast_250m_mx_219	CP Shapirobacteria
VGLO00000000	SAMN10966557	M_DeepCast_50m_m2_049	CP Staskawiczbacteria
VGJW00000000	SAMN10966513	K_Offshore_40m_m2_103	Sericytochromatia, Tanganyikabacteria
VGJX00000000	SAMN10966514	K_DeepCast_65m_m2_236	Sericytochromatia, Tanganyikabacteria
VGJY00000000	SAMN10966515	M_DeepCast_65m_m2_071	Sericytochromatia, Tanganyikabacteria
VGLS00000000	SAMN10966561	K_DeepCast_65m_m2_066	CP Tectomicrobia
VHBR00000000	SAMN10966978	K_Offshore_120m_m2_035	CP TM6
VHBS00000000	SAMN10966979	K_DeepCast_35m_m1_037	CP TM6
VHBT00000000	SAMN10966980	K_Offshore_40m_m1_063	CP TM6
VGKU00000000	SAMN10966537	M_DeepCast_50m_m2_233	CP Urhbacteria
VGLT00000000	SAMN10966562	M_DeepCast_50m_m1_090	CP Urhbacteria
VGLU00000000	SAMN10966563	M_DeepCast_400m_m2_128	CP Verstraetaerchaeota
VGKF00000000	SAMN10966522	K_DeepCast_150m_m2_086	CP WOR-2 Omnitrophica
VGKG00000000	SAMN10966523	M_DeepCast_200m_m2_189	CP WOR-2 Omnitrophica
VGKH00000000	SAMN10966524	K_DeepCast_250m_m2_027	CP WOR-2 Omnitrophica
VGKI00000000	SAMN10966525	M_DeepCast_400m_m1_102	CP WOR-2 Omnitrophica
VGKJ00000000	SAMN10966526	M_DeepCast_400m_m2_096	CP WOR-2 Omnitrophica
VGKK00000000	SAMN10966527	M_DeepCast_400m_m2_183	CP WOR-2 Omnitrophica
VGKM00000000	SAMN10966529	K_DeepCast_150m_m1_084	CP WOR-2 Omnitrophica
VGKN00000000	SAMN10966530	K_DeepCast_250m_m2_062	CP WOR-2 Omnitrophica
VGIR00000000	SAMN10966482	K_DeepCast_150m_m2_040	CP WOR-3
VGIS00000000	SAMN10966483	K_DeepCast_150m_m2_307	CP WOR-3
VGIT00000000	SAMN10966484	K_DeepCast_250m_m1_105	CP WOR-3
VGIU00000000	SAMN10966485	M_DeepCast_400m_m1_356	CP WOR-3
VGPH00000000	SAMN10966655	K_DeepCast_150m_m2_105	CP WWE1
VGPI00000000	SAMN10966656	K_DeepCast_250m_m1_043	CP WWE1
VGPK00000000	SAMN10966658	M_DeepCast_400m_m2_266	CP WWE3
VGXH00000000	SAMN10966864	K_DeepCast_100m_m2_307	CP Ziwabacteria
VGXI00000000	SAMN10966865	K_DeepCast_100m_m2_321	CP Ziwabacteria
VGJU00000000	SAMN10966511	K_Offshore_80m_m2_058	CP Zixibacteria
VGPP00000000	SAMN10966663	M_surface_7_m2_037	Cyanobacteria
VGPQ00000000	SAMN10966664	M_surface_7_m2_040	Cyanobacteria
VGPR00000000	SAMN10966665	M_surface_9_m1_291	Cyanobacteria
VGPT00000000	SAMN10966667	M_surface_10_m1_298	Cyanobacteria
VGPU00000000	SAMN10966668	M_surface_10_m2_119	Cyanobacteria
VGPW00000000	SAMN10966670	M_surface_10_m2_179	Cyanobacteria
VGPX00000000	SAMN10966671	K_DeepCast_0m_m1_088	Cyanobacteria
VGQA00000000	SAMN10966674	K_Offshore_0m_m2_072	Cyanobacteria
VGQC00000000	SAMN10966676	M_DeepCast_100m_m1_067	Cyanobacteria
VGQK00000000	SAMN10966684	K_DeepCast_150m_m2_101	Cyanobacteria
VGQL00000000	SAMN10966685	M_DeepCast_200m_mx_001	Cyanobacteria
VGQQ00000000	SAMN10966690	K_DeepCast_35m_m1_288	Cyanobacteria
VGQR00000000	SAMN10966691	K_DeepCast_35m_m2_023	Cyanobacteria
VGQS00000000	SAMN10966692	K_DeepCast_35m_m2_155	Cyanobacteria
VGQW00000000	SAMN10966696	K_Offshore_surface_m2_011	Cyanobacteria
VGQX00000000	SAMN10966697	K_Offshore_surface_m2_239	Cyanobacteria
VGSH00000000	SAMN10966733	K_DeepCast_150m_m1_356	Deltaproteobacteria
VGSA00000000	SAMN10966726	M_DeepCast_100m_m2_010	Deltaproteobacteria
VGSE00000000	SAMN10966730	K_Offshore_120m_m2_196	Deltaproteobacteria
VGTI00000000	SAMN10966760	K_Offshore_80m_m2_119	Deltaproteobacteria
VGSF00000000	SAMN10966731	K_DeepCast_150m_m1_110	Deltaproteobacteria
VGRU00000000	SAMN10966720	K_DeepCast_100m_m1_199	Deltaproteobacteria
VGRV00000000	SAMN10966721	K_DeepCast_100m_m2_189	Deltaproteobacteria
VGRY00000000	SAMN10966724	K_DeepCast_100m_mx_276	Deltaproteobacteria
VGSD00000000	SAMN10966729	K_DeepCast_1200m_m2_207	Deltaproteobacteria
VGSL00000000	SAMN10966737	K_DeepCast_150m_m2_257	Deltaproteobacteria
VGSS00000000	SAMN10966744	K_DeepCast_250m_m2_302	Deltaproteobacteria
VGSJ00000000	SAMN10966735	K_DeepCast_150m_m2_098	Deltaproteobacteria
VGSO00000000	SAMN10966740	K_DeepCast_250m_m1_077	Deltaproteobacteria
VGSQ00000000	SAMN10966742	K_DeepCast_250m_m2_102	Deltaproteobacteria
VGSW00000000	SAMN10966748	K_DeepCast_300m_m2_211	Deltaproteobacteria
VGSX00000000	SAMN10966749	K_DeepCast_300m_m2_247	Deltaproteobacteria
VGJI00000000	SAMN10966499	K_DeepCast_300m_mx_218	Deltaproteobacteria
VGSG00000000	SAMN10966732	K_DeepCast_150m_m1_199	Deltaproteobacteria
VGTB00000000	SAMN10966753	M_DeepCast_400m_m1_009	Deltaproteobacteria
VGSK00000000	SAMN10966736	K_DeepCast_150m_m2_113	Deltaproteobacteria
VGRB00000000	SAMN10966701	K_DeepCast_100m_m1_326	Deltaproteobacteria
VGRC00000000	SAMN10966702	K_DeepCast_100m_mx_210	Deltaproteobacteria
VGRM00000000	SAMN10966712	M_DeepCast_400m_m1_331	Deltaproteobacteria
VGRW00000000	SAMN10966722	K_DeepCast_100m_m2_268	Deltaproteobacteria
VGRA00000000	SAMN10966700	K_Offshore_0m_m1_055	Deltaproteobacteria
VGRS00000000	SAMN10966718	K_Offshore_80m_m2_039	Deltaproteobacteria
VGRJ00000000	SAMN10966709	K_DeepCast_35m_m2_009	Deltaproteobacteria
VGRK00000000	SAMN10966710	K_DeepCast_35m_m2_046	Deltaproteobacteria
VGRX00000000	SAMN10966723	K_DeepCast_100m_m2_324	Deltaproteobacteria
VGSN00000000	SAMN10966739	M_DeepCast_200m_m2_133	Deltaproteobacteria
VGTA00000000	SAMN10966752	K_DeepCast_35m_m1_177	Deltaproteobacteria
VGSZ00000000	SAMN10966751	K_DeepCast_35m_m1_088	Deltaproteobacteria
VGRE00000000	SAMN10966704	K_Offshore_120m_m2_200	Deltaproteobacteria
VGRQ00000000	SAMN10966716	M_DeepCast_65m_m2_104	Deltaproteobacteria
VGRO00000000	SAMN10966714	M_DeepCast_65m_m1_011	Deltaproteobacteria
VGRF00000000	SAMN10966705	K_Offshore_120m_mx_162	Deltaproteobacteria
VGTF00000000	SAMN10966757	K_DeepCast_65m_m1_217	Deltaproteobacteria
VGTG00000000	SAMN10966758	K_DeepCast_65m_m2_035	Deltaproteobacteria
VGTH00000000	SAMN10966759	K_Offshore_80m_m1_159	Deltaproteobacteria
VGTJ00000000	SAMN10966761	K_Offshore_80m_m2_194	Deltaproteobacteria
VGTK00000000	SAMN10966762	K_Offshore_80m_m2_211	Deltaproteobacteria
VGJJ00000000	SAMN10966500	M_DeepCast_50m_m2_156	Diapherotrites
VGTL00000000	SAMN10966763	M_DeepCast_200m_m1_298	Euryarchaeota
VGTM00000000	SAMN10966764	K_DeepCast_300m_m2_256	Euryarchaeota
VGTN00000000	SAMN10966765	M_DeepCast_400m_m2_325	Euryarchaeota
VFZO00000000	SAMN10966244	M_DeepCast_100m_m2_066	Acidobacteria
VFZP00000000	SAMN10966245	M_DeepCast_100m_m2_149	Acidobacteria
VFZQ00000000	SAMN10966246	M_DeepCast_100m_mx_118	Acidobacteria
VFZS00000000	SAMN10966248	K_DeepCast_250m_m1_110	Acidobacteria
VFZT00000000	SAMN10966249	K_DeepCast_250m_m2_119	Acidobacteria
VFZU00000000	SAMN10966250	K_Offshore_40m_m2_176	Acidobacteria
VFZV00000000	SAMN10966251	M_DeepCast_50m_m2_162	Acidobacteria
VFZW00000000	SAMN10966252	K_DeepCast_65m_m2_251	Acidobacteria
VFZX00000000	SAMN10966253	K_Offshore_80m_m2_003	Acidobacteria
VFZY00000000	SAMN10966254	K_Offshore_80m_m2_102	Acidobacteria
VGTO00000000	SAMN10966766	K_DeepCast_150m_m2_056	Firmicutes
VHBF00000000	SAMN10966966	M_surface_6_m1_040	Firmicutes
VGTX00000000	SAMN10966775	M_surface_9_m2_177	Gammaproteobacteria
VGHQ00000000	SAMN10966455	K_Offshore_40m_m1_049	Gammaproteobacteria
VGUA00000000	SAMN10966778	M_surface_10_m2_141	Gammaproteobacteria
VGUZ00000000	SAMN10966803	M_DeepCast_65m_m1_270	Gammaproteobacteria
VGVA00000000	SAMN10966804	M_DeepCast_65m_m1_284	Gammaproteobacteria
VGVE00000000	SAMN10966808	K_Offshore_80m_m1_177	Gammaproteobacteria
VGTQ00000000	SAMN10966768	M_surface_6_m2_085	Gammaproteobacteria
VGTW00000000	SAMN10966774	M_surface_9_m2_068	Gammaproteobacteria
VGUD00000000	SAMN10966781	K_Offshore_0m_mx_117	Gammaproteobacteria
VGUH00000000	SAMN10966785	M_DeepCast_100m_m1_014	Gammaproteobacteria
VGUJ00000000	SAMN10966787	M_DeepCast_100m_m2_072	Gammaproteobacteria
VGUO00000000	SAMN10966792	K_Offshore_120m_m1_194	Gammaproteobacteria
VGUP00000000	SAMN10966793	K_Offshore_120m_m2_034	Gammaproteobacteria
VGUU00000000	SAMN10966798	K_DeepCast_35m_m1_077	Gammaproteobacteria
VGUX00000000	SAMN10966801	K_Offshore_40m_mx_227	Gammaproteobacteria
VGVB00000000	SAMN10966805	M_DeepCast_65m_mx_133	Gammaproteobacteria
VGVG00000000	SAMN10966810	K_Offshore_80m_m2_057	Gammaproteobacteria
VGVI00000000	SAMN10966812	K_Offshore_surface_m1_032	Gammaproteobacteria
VGUG00000000	SAMN10966784	K_DeepCast_100m_m2_315	Gammaproteobacteria
VGVH00000000	SAMN10966811	K_Offshore_80m_m2_176	Gammaproteobacteria
VGUW00000000	SAMN10966800	K_Offshore_40m_m1_054	Gammaproteobacteria
VGVK00000000	SAMN10966814	M_surface_7_m1_048	Gemmatimonadetes
VGVM00000000	SAMN10966816	K_Offshore_120m_m2_038	Gemmatimonadetes
VGVQ00000000	SAMN10966820	K_Offshore_80m_m1_181	Gemmatimonadetes
VGVR00000000	SAMN10966821	K_Offshore_80m_m2_041	Gemmatimonadetes
VGZS00000000	SAMN10966927	M_DeepCast_400m_m2_225	Gemmatimonadetes
VHBO00000000	SAMN10966975	K_Offshore_40m_mx_046	Gemmatimonadetes
VHBP00000000	SAMN10966976	M_DeepCast_50m_m2_218	Gemmatimonadetes
VHBQ00000000	SAMN10966977	M_DeepCast_65m_m1_262	Gemmatimonadetes
VGVV00000000	SAMN10966825	M_surface_10_mx_236	Ignavibacteria
VGVW00000000	SAMN10966826	K_Offshore_0m_mx_139	Ignavibacteria
VGVX00000000	SAMN10966827	K_DeepCast_100m_m2_118	Ignavibacteria
VGVY00000000	SAMN10966828	K_DeepCast_100m_m2_176	Ignavibacteria
VGVZ00000000	SAMN10966829	K_DeepCast_100m_m2_316	Ignavibacteria
VGWA00000000	SAMN10966830	K_DeepCast_250m_m1_364	Ignavibacteria
VGWB00000000	SAMN10966831	M_DeepCast_400m_m2_062	Ignavibacteria
VGWC00000000	SAMN10966832	M_DeepCast_65m_m1_282	Ignavibacteria
VGWD00000000	SAMN10966833	K_Offshore_80m_m2_224	Ignavibacteria
VGWE00000000	SAMN10966834	K_DeepCast_100m_m2_241	Kirimatiellacea
VGWF00000000	SAMN10966835	K_DeepCast_100m_m2_028	Lentisphaerae
VGWG00000000	SAMN10966836	M_DeepCast_200m_m2_085	Lentisphaerae
VGWI00000000	SAMN10966838	K_DeepCast_250m_m2_056	Lentisphaerae
VGWJ00000000	SAMN10966839	M_DeepCast_400m_m2_230	Lentisphaerae
VGWX00000000	SAMN10966854	K_DeepCast_150m_m2_200	Nitrospirae
VGWY00000000	SAMN10966855	M_DeepCast_200m_m2_046	Nitrospirae
VGWZ00000000	SAMN10966856	K_DeepCast_250m_m1_045	Nitrospirae
VGXA00000000	SAMN10966857	K_DeepCast_300m_m2_067	Nitrospirae
VGXB00000000	SAMN10966858	M_DeepCast_50m_m2_151	Nitrospirae
VGXC00000000	SAMN10966859	M_DeepCast_65m_m2_155	Nitrospirae
VGXD00000000	SAMN10966860	M_DeepCast_65m_m2_186	Nitrospirae
VGXE00000000	SAMN10966861	M_DeepCast_65m_mx_150	Nitrospirae
VGXF00000000	SAMN10966862	K_Offshore_80m_m2_040	Nitrospirae
VGXG00000000	SAMN10966863	K_Offshore_80m_m2_121	Nitrospirae
VGXJ00000000	SAMN10966866	M_surface_10_m1_294	Planctomycetes (Phycisphaerae)
VGXK00000000	SAMN10966867	K_Offshore_120m_m2_041	Planctomycetes (Phycisphaerae)
VGXL00000000	SAMN10966868	M_DeepCast_65m_m2_009	Planctomycetes (Phycisphaerae)
VGXM00000000	SAMN10966869	M_DeepCast_65m_mx_077	Planctomycetes (Phycisphaerae)
VGXN00000000	SAMN10966870	M_DeepCast_65m_mx_236	Planctomycetes (Phycisphaerae)
VGXO00000000	SAMN10966871	K_Offshore_80m_m2_006	Planctomycetes (Phycisphaerae)
VGXR00000000	SAMN10966874	M_surface_10_m2_213	Planctomycetes (Phycisphaerae)
VGYB00000000	SAMN10966884	K_Offshore_120m_m2_148	Planctomycetes (Phycisphaerae)
VGYQ00000000	SAMN10966899	K_DeepCast_35m_m2_037	Planctomycetes (Phycisphaerae)
VGYX00000000	SAMN10966906	K_Offshore_40m_m2_104	Planctomycetes (Phycisphaerae)
VGXS00000000	SAMN10966875	K_Offshore_0m_mx_037	Planctomycetes
VGXU00000000	SAMN10966877	K_DeepCast_100m_m1_307	Planctomycetes
VGXV00000000	SAMN10966878	K_DeepCast_100m_m2_328	Planctomycetes
VGXW00000000	SAMN10966879	K_DeepCast_100m_mx_218	Planctomycetes
VGXX00000000	SAMN10966880	M_DeepCast_100m_m2_243	Planctomycetes
VGXY00000000	SAMN10966881	M_DeepCast_100m_mx_241	Planctomycetes
VGYC00000000	SAMN10966885	K_Offshore_120m_mx_222	Planctomycetes
VGYD00000000	SAMN10966886	K_DeepCast_150m_m2_127	Planctomycetes
VGYG00000000	SAMN10966889	M_DeepCast_200m_m1_344	Planctomycetes
VGYH00000000	SAMN10966890	M_DeepCast_200m_m2_025	Planctomycetes
VGYJ00000000	SAMN10966892	M_DeepCast_200m_mx_231	Planctomycetes
VGYK00000000	SAMN10966893	K_DeepCast_250m_m1_330	Planctomycetes
VGYL00000000	SAMN10966894	K_DeepCast_250m_m1_352	Planctomycetes
VGYP00000000	SAMN10966898	K_DeepCast_35m_m1_264	Planctomycetes
VGYR00000000	SAMN10966900	K_DeepCast_35m_m2_150	Planctomycetes
VGYT00000000	SAMN10966902	M_DeepCast_400m_m2_048	Planctomycetes
VGYV00000000	SAMN10966904	M_DeepCast_400m_m2_195	Planctomycetes
VGYW00000000	SAMN10966905	M_DeepCast_400m_m2_341	Planctomycetes
VGYY00000000	SAMN10966907	M_DeepCast_50m_m2_133	Planctomycetes
VGYZ00000000	SAMN10966908	M_DeepCast_50m_m2_137	Planctomycetes
VGZA00000000	SAMN10966909	K_DeepCast_65m_m1_055	Planctomycetes
VGZB00000000	SAMN10966910	M_DeepCast_65m_m1_287	Planctomycetes
VGZC00000000	SAMN10966911	M_DeepCast_65m_m2_011	Planctomycetes
VGZD00000000	SAMN10966912	M_DeepCast_65m_m2_061	Planctomycetes
VGZE00000000	SAMN10966913	M_DeepCast_65m_m2_181	Planctomycetes
VGZG00000000	SAMN10966915	K_Offshore_80m_m1_186	Planctomycetes
VGZH00000000	SAMN10966916	K_Offshore_80m_m2_029	Planctomycetes
VGZI00000000	SAMN10966917	K_Offshore_80m_m2_128	Planctomycetes
VGZJ00000000	SAMN10966918	K_Offshore_80m_m2_185	Planctomycetes
VGZL00000000	SAMN10966920	K_Offshore_surface_m1_204	Planctomycetes
VGZN00000000	SAMN10966922	K_Offshore_surface_mx_130	Planctomycetes
VGZO00000000	SAMN10966923	K_Offshore_surface_mx_256	Planctomycetes
VHBH00000000	SAMN10966968	K_DeepCast_100m_mx_034	Thaumarchaeota
VHBJ00000000	SAMN10966970	M_DeepCast_50m_m1_060	Thaumarchaeota
VHBK00000000	SAMN10966971	M_DeepCast_65m_m1_070	Thaumarchaeota
VHBL00000000	SAMN10966972	K_DeepCast_65m_m2_187	Thaumarchaeota
VHBM00000000	SAMN10966973	K_Offshore_80m_m1_039	Thaumarchaeota
VHBN00000000	SAMN10966974	K_Offshore_80m_m2_203	Thaumarchaeota
VHCM00000000	SAMN10966999	M_surface_10_m2_023	Verrucomicrobia V1
VHCR00000000	SAMN10967004	K_DeepCast_35m_m1_007	Verrucomicrobia V2
VHCG00000000	SAMN10966993	K_DeepCast_0m_m1_144	Verrucomicrobia V3
VHCN00000000	SAMN10967000	K_Offshore_120m_m2_058	Verrucomicrobia V3
VHCO00000000	SAMN10967001	K_DeepCast_150m_m2_164	Verrucomicrobia V3
VHCP00000000	SAMN10967002	M_DeepCast_200m_mx_295	Verrucomicrobia V3
VHCT00000000	SAMN10967006	K_DeepCast_35m_m2_191	Verrucomicrobia V3
VHCX00000000	SAMN10967010	K_Offshore_40m_m1_220	Verrucomicrobia V3
VHCZ00000000	SAMN10967012	M_DeepCast_65m_m2_001	Verrucomicrobia V3
VHDA00000000	SAMN10967013	M_DeepCast_65m_m2_010	Verrucomicrobia V3
VHDE00000000	SAMN10967017	K_Offshore_80m_m1_157	Verrucomicrobia V3
VHDF00000000	SAMN10967018	K_Offshore_80m_m1_165	Verrucomicrobia V3
VHDG00000000	SAMN10967019	K_Offshore_80m_m2_019	Verrucomicrobia V3
VHDH00000000	SAMN10967020	K_Offshore_80m_m2_222	Verrucomicrobia V3
VHCI00000000	SAMN10966995	M_DeepCast_100m_m1_317	Verrucomicrobia V4
VHCJ00000000	SAMN10966996	M_DeepCast_100m_m1_323	Verrucomicrobia V4
VHCL00000000	SAMN10966998	M_surface_10_m1_278	Verrucomicrobia V4
VHCW00000000	SAMN10967009	M_DeepCast_400m_m2_235	Verrucomicrobia V4
VHCY00000000	SAMN10967011	K_Offshore_40m_m2_239	Verrucomicrobia V4
VHDL00000000	SAMN10967024	M_surface_9_m2_112	Verrucomicrobia V4
VHDM00000000	SAMN10967025	K_Offshore_surface_mx_210	Verrucomicrobia V6
VGLX00000000	SAMN10966567	M_DeepCast_400m_m2_277	Woesearchaeota
VGLZ00000000	SAMN10966569	M_DeepCast_65m_m2_091	Woesearchaeota
Reads	Description
TA2KigO120mmetaG.11817.2.221466.CAGATC.filter-METAGENOME	Lake Tanganyika Kigoma Offshore
TA2KigOf40mmetaG.11817.7.221481.GTTTCG.filter-METAGENOME	Lake Tanganyika Kigoma Offshore
TA2KigOf80mmetaG.11816.7.221457.ACTTGA.filter-METAGENOME	Lake Tanganyika Kigoma Offshore
TA2KigOff0mmetaG.11816.8.221460.GATCAG.filter-METAGENOME	Lake Tanganyika Kigoma Offshore
TA2KigsurfametaG.11808.3.220609.ACTTGA.filter-METAGENOME	Lake Tanganyika Kigoma Offshore

## Sheet: Dataset c
MAGs and metagenomic reads for dataset 03
MAGs
FengQ_2015__SID31874__bin.10
FengQ_2015__SID31874__bin.11
FengQ_2015__SID31874__bin.14
FengQ_2015__SID31874__bin.18
FengQ_2015__SID31874__bin.19
FengQ_2015__SID31874__bin.21
FengQ_2015__SID31874__bin.23
FengQ_2015__SID31874__bin.27
FengQ_2015__SID31874__bin.28
FengQ_2015__SID31874__bin.2
FengQ_2015__SID31874__bin.31
FengQ_2015__SID31874__bin.32
FengQ_2015__SID31874__bin.36
FengQ_2015__SID31874__bin.37
FengQ_2015__SID31874__bin.38
FengQ_2015__SID31874__bin.3
FengQ_2015__SID31874__bin.41
FengQ_2015__SID31874__bin.42
FengQ_2015__SID31874__bin.44
FengQ_2015__SID31874__bin.46
FengQ_2015__SID31874__bin.50
FengQ_2015__SID31874__bin.51
FengQ_2015__SID31874__bin.52
FengQ_2015__SID31874__bin.53
FengQ_2015__SID31874__bin.58
FengQ_2015__SID31874__bin.59
FengQ_2015__SID31874__bin.5
FengQ_2015__SID31874__bin.62
FengQ_2015__SID31874__bin.65
FengQ_2015__SID31874__bin.72
FengQ_2015__SID31874__bin.79
FengQ_2015__SID31874__bin.80
FengQ_2015__SID31874__bin.81
FengQ_2015__SID31874__bin.83
FengQ_2015__SID31874__bin.84
FengQ_2015__SID31874__bin.85
FengQ_2015__SID31874__bin.86
FengQ_2015__SID31874__bin.8
Reads
31874_SZAXPI021632-21.clean.pair.rmhost

## Sheet: Dataset d
MAGs and metagenomic reads for dataset 04
MAGs
FengQ_2015__SID532796__bin.10
FengQ_2015__SID532796__bin.11
FengQ_2015__SID532796__bin.14
FengQ_2015__SID532796__bin.15
FengQ_2015__SID532796__bin.23
FengQ_2015__SID532796__bin.24
FengQ_2015__SID532796__bin.26
FengQ_2015__SID532796__bin.27
FengQ_2015__SID532796__bin.28
FengQ_2015__SID532796__bin.29
FengQ_2015__SID532796__bin.2
FengQ_2015__SID532796__bin.30
FengQ_2015__SID532796__bin.31
FengQ_2015__SID532796__bin.32
FengQ_2015__SID532796__bin.33
FengQ_2015__SID532796__bin.35
FengQ_2015__SID532796__bin.47
FengQ_2015__SID532796__bin.48
FengQ_2015__SID532796__bin.49
FengQ_2015__SID532796__bin.50
FengQ_2015__SID532796__bin.52
FengQ_2015__SID532796__bin.57
FengQ_2015__SID532796__bin.60
FengQ_2015__SID532796__bin.63
FengQ_2015__SID532796__bin.65
FengQ_2015__SID532796__bin.66
FengQ_2015__SID532796__bin.68
FengQ_2015__SID532796__bin.6
FengQ_2015__SID532796__bin.70
FengQ_2015__SID532796__bin.71
FengQ_2015__SID532796__bin.73
FengQ_2015__SID532796__bin.8
FengQ_2015__SID532796__bin.9
Reads
532796_RSZAXPI000651-18.clean.pair.rmhost

## Sheet: Dataset e
MAGs and metagenomic reads for dataset 05
Assembly	Level	WGS	BioSample	Isolate	Taxonomy
GCA_012961035.1	Scaffold	DUAC00000000	SAMN10967601	UWMA-0264	Acidimicrobiia bacterium
GCA_012960315.1	Scaffold	DUBN00000000	SAMN10967638	UWMA-0303	Acidimicrobiia bacterium
GCA_012959995.1	Scaffold	DUCC00000000	SAMN10967653	UWMA-0319	Acidimicrobiia bacterium
GCA_012959325.1	Scaffold	DUDK00000000	SAMN10967687	UWMA-0355	Acidobacteria bacterium
GCA_012959935.1	Scaffold	DUCE00000000	SAMN10967655	UWMA-0321	Alphaproteobacteria bacterium
GCA_012960515.1	Scaffold	DUBD00000000	SAMN10967628	UWMA-0293	Bacteroidetes bacterium
GCA_012959255.1	Scaffold	DUDN00000000	SAMN10967690	UWMA-0358	Bacteroidetes bacterium
GCA_012960645.1	Scaffold	DUAX00000000	SAMN10967622	UWMA-0286	Candidatus Handelsmanbacteria bacterium
GCA_012960375.1	Scaffold	DUBK00000000	SAMN10967635	UWMA-0300	Candidatus Handelsmanbacteria bacterium
GCA_012960405.1	Scaffold	DUBI00000000	SAMN10967633	UWMA-0298	Candidatus Lambdaproteobacteria bacterium
GCA_012960025.1	Scaffold	DUCB00000000	SAMN10967652	UWMA-0318	Candidatus Lambdaproteobacteria bacterium
GCA_012960215.1	Scaffold	DUBQ00000000	SAMN10967641	UWMA-0306	Candidatus Marinimicrobia bacterium
GCA_012960165.1	Scaffold	DUBT00000000	SAMN10967644	UWMA-0309	Candidatus Marinimicrobia bacterium
GCA_012960635.1	Scaffold	DUAW00000000	SAMN10967621	UWMA-0285	Candidatus Marinimicrobia bacterium
GCA_012959475.1	Scaffold	DUDD00000000	SAMN10967680	UWMA-0347	Candidatus Marinimicrobia bacterium
GCA_012959225.1	Scaffold	DUDO00000000	SAMN10967691	UWMA-0359	Candidatus Nitrosopelagicus sp.
GCA_012960605.1	Scaffold	DUAY00000000	SAMN10967623	UWMA-0287	Candidatus Pacearchaeota archaeon
GCA_012960235.1	Scaffold	DUBR00000000	SAMN10967642	UWMA-0307	Candidatus Pelagibacter sp.
GCA_012959925.1	Scaffold	DUCG00000000	SAMN10967657	UWMA-0323	Candidatus Poseidoniales archaeon
GCA_012960685.1	Scaffold	DUAU00000000	SAMN10967619	UWMA-0283	Candidatus Poseidoniales archaeon
GCA_012960735.1	Scaffold	DUAQ00000000	SAMN10967615	UWMA-0279	Candidatus Poseidoniales archaeon
GCA_012960975.1	Scaffold	DUAE00000000	SAMN10967603	UWMA-0266	Candidatus Poseidoniales archaeon
GCA_012960825.1	Scaffold	DUAM00000000	SAMN10967611	UWMA-0275	Candidatus Poseidoniales archaeon
GCA_012959275.1	Scaffold	DUDM00000000	SAMN10967689	UWMA-0357	Candidatus Poseidoniales archaeon
GCA_012959435.1	Scaffold	DUDF00000000	SAMN10967682	UWMA-0350	Candidatus Poseidoniales archaeon
GCA_012959485.1	Scaffold	DUDA00000000	SAMN10967677	UWMA-0344	Candidatus Poseidoniales archaeon
GCA_012959385.1	Scaffold	DUDH00000000	SAMN10967684	UWMA-0352	Candidatus Poseidoniales archaeon
GCA_012959845.1	Scaffold	DUCL00000000	SAMN10967662	UWMA-0328	Candidatus Poseidoniales archaeon
GCA_012960895.1	Scaffold	DUAJ00000000	SAMN10967608	UWMA-0272	Candidatus Thioglobus sp.
GCA_012961125.1	Scaffold	DTZX00000000	SAMN10967596	UWMA-0259	Candidatus Thioglobus sp.
GCA_012959965.1	Scaffold	DUCF00000000	SAMN10967656	UWMA-0322	Candidatus Thioglobus sp.
GCA_012959565.1	Scaffold	DUCY00000000	SAMN10967675	UWMA-0342	Candidatus Thioglobus sp.
GCA_012959215.1	Scaffold	DUDP00000000	SAMN10967692	UWMA-0360	Candidatus Thioglobus sp.
GCA_012959695.1	Scaffold	DUCS00000000	SAMN10967669	UWMA-0335	Cycloclasticus sp.
GCA_012960055.1	Scaffold	DUCA00000000	SAMN10967651	UWMA-0316	Cycloclasticus sp.
GCA_012959585.1	Scaffold	DUCV00000000	SAMN10967672	UWMA-0338	Cytophagales bacterium
GCA_012960965.1	Scaffold	DUAF00000000	SAMN10967604	UWMA-0267	Dehalococcoidia bacterium
GCA_012959605.1	Scaffold	DUCU00000000	SAMN10967671	UWMA-0337	Dehalococcoidia bacterium
GCA_012959765.1	Scaffold	DUCO00000000	SAMN10967665	UWMA-0331	Dehalococcoidia bacterium
GCA_012959315.1	Scaffold	DUDJ00000000	SAMN10967686	UWMA-0354	Dehalococcoidia bacterium
GCA_012959395.1	Scaffold	DUDG00000000	SAMN10967683	UWMA-0351	Flavobacteriaceae bacterium
GCA_012960085.1	Scaffold	DUBY00000000	SAMN10967649	UWMA-0314	Flavobacteriaceae bacterium
GCA_012960525.1	Scaffold	DUBA00000000	SAMN10967625	UWMA-0289	Flavobacteriales bacterium
GCA_012960835.1	Scaffold	DUAL00000000	SAMN10967610	UWMA-0274	Flavobacteriales bacterium
GCA_012960805.1	Scaffold	DUAO00000000	SAMN10967613	UWMA-0277	Flavobacteriales bacterium
GCA_012959735.1	Scaffold	DUCQ00000000	SAMN10967667	UWMA-0333	Fuerstia sp.
GCA_012960755.1	Scaffold	DUAT00000000	SAMN10967618	UWMA-0282	Gammaproteobacteria bacterium
GCA_012960865.1	Scaffold	DUAK00000000	SAMN10967609	UWMA-0273	Gammaproteobacteria bacterium
GCA_012960725.1	Scaffold	DUAP00000000	SAMN10967614	UWMA-0278	Gammaproteobacteria bacterium
GCA_012960705.1	Scaffold	DUAS00000000	SAMN10967617	UWMA-0281	Gammaproteobacteria bacterium
GCA_012961085.1	Scaffold	DTZZ00000000	SAMN10967598	UWMA-0261	Gammaproteobacteria bacterium
GCA_012961165.1	Scaffold	DTZW00000000	SAMN10967595	UWMA-0258	Gammaproteobacteria bacterium
GCA_012961145.1	Scaffold	DTZY00000000	SAMN10967597	UWMA-0260	Gammaproteobacteria bacterium
GCA_012960535.1	Scaffold	DUBB00000000	SAMN10967626	UWMA-0291	Gammaproteobacteria bacterium
GCA_012960305.1	Scaffold	DUBM00000000	SAMN10967637	UWMA-0302	Gammaproteobacteria bacterium
GCA_012960355.1	Scaffold	DUBJ00000000	SAMN10967634	UWMA-0299	Gammaproteobacteria bacterium
GCA_012960345.1	Scaffold	DUBL00000000	SAMN10967636	UWMA-0301	Gammaproteobacteria bacterium
GCA_012959515.1	Scaffold	DUCZ00000000	SAMN10967676	UWMA-0343	Gammaproteobacteria bacterium
GCA_012959595.1	Scaffold	DUCW00000000	SAMN10967673	UWMA-0339	Gemmatimonadetes bacterium
GCA_012959685.1	Scaffold	DUCR00000000	SAMN10967668	UWMA-0334	Gemmatimonadetes bacterium
GCA_012960445.1	Scaffold	DUBG00000000	SAMN10967631	UWMA-0296	Gemmatimonadetes bacterium
GCA_012960225.1	Scaffold	DUBS00000000	SAMN10967643	UWMA-0308	Gemmatimonadetes bacterium
GCA_012960415.1	Scaffold	DUBH00000000	SAMN10967632	UWMA-0297	Henriciella sp.
GCA_012959635.1	Scaffold	DUCX00000000	SAMN10967674	UWMA-0340	Marine Group III euryarchaeote
GCA_012960615.1	Scaffold	DUAV00000000	SAMN10967620	UWMA-0284	Marine Group III euryarchaeote
GCA_012959905.1	Scaffold	DUCI00000000	SAMN10967659	UWMA-0325	Methylococcaceae bacterium
GCA_012959825.1	Scaffold	DUCK00000000	SAMN10967661	UWMA-0327	Methylococcaceae bacterium
GCA_012959425.1	Scaffold	DUDE00000000	SAMN10967681	UWMA-0348	Methylococcaceae bacterium
GCA_012959835.1	Scaffold	DUCJ00000000	SAMN10967660	UWMA-0326	Methylophilaceae bacterium
GCA_012960135.1	Scaffold	DUBW00000000	SAMN10967647	UWMA-0312	Methyloprofundus sp.
GCA_012960155.1	Scaffold	DUBU00000000	SAMN10967645	UWMA-0310	Micavibrio sp.
GCA_012960955.1	Scaffold	DUAH00000000	SAMN10967606	UWMA-0270	Microbacterium sp.
GCA_012959805.1	Scaffold	DUCN00000000	SAMN10967664	UWMA-0330	Myxococcales bacterium
GCA_012959665.1	Scaffold	DUCT00000000	SAMN10967670	UWMA-0336	Myxococcales bacterium
GCA_012960035.1	Scaffold	DUBZ00000000	SAMN10967650	UWMA-0315	Myxococcales bacterium
GCA_012959865.1	Scaffold	DUCH00000000	SAMN10967658	UWMA-0324	Myxococcales bacterium
GCA_012961065.1	Scaffold	DUAB00000000	SAMN10967600	UWMA-0263	Nitrosopumilus sp.
GCA_012961055.1	Scaffold	DUAA00000000	SAMN10967599	UWMA-0262	Nitrospinaceae bacterium
GCA_012960945.1	Scaffold	DUAI00000000	SAMN10967607	UWMA-0271	Nitrospinaceae bacterium
GCA_012959305.1	Scaffold	DUDL00000000	SAMN10967688	UWMA-0356	Nitrospinaceae bacterium
GCA_012960925.1	Scaffold	DUAG00000000	SAMN10967605	UWMA-0268	Nitrospira sp.
GCA_012960745.1	Scaffold	DUAR00000000	SAMN10967616	UWMA-0280	Oceanospirillaceae bacterium
GCA_012959465.1	Scaffold	DUDC00000000	SAMN10967679	UWMA-0346	Planctomycetaceae bacterium
GCA_012959785.1	Scaffold	DUCM00000000	SAMN10967663	UWMA-0329	Planctomycetes bacterium
GCA_012959525.1	Scaffold	DUDB00000000	SAMN10967678	UWMA-0345	Planctomycetes bacterium
GCA_012960845.1	Scaffold	DUAN00000000	SAMN10967612	UWMA-0276	Planctomycetes bacterium
GCA_012961025.1	Scaffold	DUAD00000000	SAMN10967602	UWMA-0265	Planctomycetes bacterium
GCA_012960475.1	Scaffold	DUBE00000000	SAMN10967629	UWMA-0294	Planctomycetes bacterium
GCA_012960115.1	Scaffold	DUBX00000000	SAMN10967648	UWMA-0313	Porticoccaceae bacterium
GCA_012960465.1	Scaffold	DUBF00000000	SAMN10967630	UWMA-0295	Rhodospirillales bacterium
GCA_012959345.1	Scaffold	DUDI00000000	SAMN10967685	UWMA-0353	Sneathiellales bacterium
GCA_012960205.1	Scaffold	DUBP00000000	SAMN10967640	UWMA-0305	Sulfitobacter sp.
GCA_012960105.1	Scaffold	DUBV00000000	SAMN10967646	UWMA-0311	Thiotrichaceae bacterium
GCA_012959725.1	Scaffold	DUCP00000000	SAMN10967666	UWMA-0332	Verrucomicrobiales bacterium
GCA_012959985.1	Scaffold	DUCD00000000	SAMN10967654	UWMA-0320	Verrucomicrobiales bacterium
GCA_012960505.1	Scaffold	DUBC00000000	SAMN10967627	UWMA-0292	Verrucomicrobiales bacterium
GCA_012960245.1	Scaffold	DUBO00000000	SAMN10967639	UWMA-0304	candidate division UBP10 bacterium
GCA_012960585.1	Scaffold	DUAZ00000000	SAMN10967624	UWMA-0288	candidate division Zixibacteria bacterium
Reads	Description
SRR3577362	Hydrothermal vent metagenome

## Sheet: Dataset f
MAGs and metagenomic reads for dataset 06
Assembly	Level	WGS	Chrs	BioSample	Taxonomy
GCA_001769195.1	Scaffold	MEOK00000000	undefined	SAMN04313839	Bacteroidetes bacterium GWF2_40_14
GCA_001769215.1	Scaffold	MEOL00000000	undefined	SAMN04313806	Bacteroidetes bacterium GWF2_41_31
GCA_001804065.1	Scaffold	MHFG00000000	undefined	SAMN04315404	Omnitrophica bacterium RIFCSPHIGHO2_02_FULL_46_20
GCA_001804125.1	Scaffold	MHFI00000000	undefined	SAMN04315400	Omnitrophica bacterium RIFCSPHIGHO2_02_FULL_51_18
GCA_001804205.1	Scaffold	MHFM00000000	undefined	SAMN04315234	Omnitrophica bacterium RIFCSPLOWO2_01_FULL_45_10b
GCA_001804285.1	Scaffold	MHFR00000000	undefined	SAMN04315821	Omnitrophica bacterium RIFCSPLOWO2_12_FULL_44_17
GCA_001769275.1	Scaffold	MEOQ00000000	undefined	SAMN04313814	Bacteroidetes bacterium GWF2_43_63
GCA_001804315.1	Scaffold	MHFT00000000	undefined	SAMN04315875	Omnitrophica bacterium RIFCSPLOWO2_12_FULL_50_11
GCA_001804415.1	Scaffold	MHGA00000000	undefined	SAMN04314113	Omnitrophica WOR_2 bacterium GWA2_63_20
GCA_001769295.1	Scaffold	MEOR00000000	undefined	SAMN04313843	Bacteroidetes bacterium GWF2_49_14
GCA_001805445.1	Scaffold	MHGF00000000	undefined	SAMN04313921	Omnitrophica WOR_2 bacterium GWF2_43_52
GCA_001805645.1	Scaffold	MHGQ00000000	undefined	SAMN04315540	Omnitrophica WOR_2 bacterium RIFCSPHIGHO2_02_FULL_50_17
GCA_001805995.1	Scaffold	MHHI00000000	undefined	SAMN04314427	Omnitrophica WOR_2 bacterium RIFOXYB2_FULL_38_16
GCA_001769845.1	Scaffold	MEOY00000000	undefined	SAMN04315545	Bacteroidetes bacterium RIFCSPHIGHO2_02_FULL_44_7
GCA_001769385.1	Scaffold	MEPB00000000	undefined	SAMN04315760	Bacteroidetes bacterium RIFCSPLOWO2_12_FULL_35_15
GCA_001769655.1	Scaffold	MEPC00000000	undefined	SAMN04315811	Bacteroidetes bacterium RIFCSPLOWO2_12_FULL_37_12
GCA_001797525.1	Scaffold	MGPY00000000	undefined	SAMN04314445	Candidatus Raymondbacteria bacterium RIFOXYB2_FULL_49_35
GCA_001788495.1	Scaffold	MGCF00000000	undefined	SAMN04316002	Candidatus Rokubacteria bacterium RIFCSPLOWO2_02_FULL_73_56
GCA_001800905.1	Scaffold	MGWH00000000	undefined	SAMN04313842	Flavobacteria bacterium GWA2_35_26
GCA_001800925.1	Scaffold	MGWI00000000	undefined	SAMN04313828	Flavobacteria bacterium GWF1_32_7
GCA_001790785.1	Scaffold	MGDG00000000	undefined	SAMN04315396	Candidatus Schekmanbacteria bacterium RIFCSPHIGHO2_02_FULL_38_11
GCA_001800975.1	Scaffold	MGWK00000000	undefined	SAMN04315779	Flavobacteria bacterium RIFCSPLOWO2_12_FULL_35_11
GCA_002243285.1	Complete genome	undefined	1	SAMN07374784	Candidatus Fluviicola riflensis
GCA_001829005.1	Scaffold	MIAG00000000	undefined	SAMN04314593	Sphingobacteriia bacterium RIFOXYC2_FULL_35_18
GCA_001790955.1	Scaffold	MGDP00000000	undefined	SAMN04316115	Candidatus Tectomicrobia bacterium RIFCSPLOWO2_12_FULL_69_37
GCA_001771235.1	Scaffold	METF00000000	undefined	SAMN04313703	candidate division KSB1 bacterium RBG_16_48_16
GCA_001771285.1	Scaffold	METI00000000	undefined	SAMN04315823	candidate division NC10 bacterium RIFCSPLOWO2_12_FULL_66_18
GCA_001771365.1	Scaffold	METP00000000	undefined	SAMN04315926	candidate division WOR-1 bacterium RIFCSPLOWO2_02_FULL_46_20
GCA_001771425.1	Contig	METT00000000	undefined	SAMN04316237	candidate division WOR-1 bacterium RIFOXYA12_FULL_52_29
GCA_001771505.1	Scaffold	MEUA00000000	undefined	SAMN04314411	candidate division WOR-1 bacterium RIFOXYB2_FULL_36_35
GCA_001771535.1	Scaffold	MEUB00000000	undefined	SAMN04314431	candidate division WOR-1 bacterium RIFOXYB2_FULL_37_13
GCA_001771545.1	Scaffold	MEUC00000000	undefined	SAMN04314412	candidate division WOR-1 bacterium RIFOXYB2_FULL_42_35
GCA_001796255.1	Scaffold	MGMB00000000	undefined	SAMN04316055	Chlamydiae bacterium RIFCSPLOWO2_02_FULL_45_22
GCA_001796275.1	Scaffold	MGMC00000000	undefined	SAMN04316003	Chlamydiae bacterium RIFCSPLOWO2_02_FULL_49_12
GCA_001796335.1	Scaffold	MGMF00000000	undefined	SAMN04313846	Chloroflexi bacterium GWB2_49_20
GCA_001796355.1	Scaffold	MGMG00000000	undefined	SAMN04313845	Chloroflexi bacterium GWB2_54_36
GCA_001794945.1	Scaffold	MGMJ00000000	undefined	SAMN04313844	Chloroflexi bacterium GWC2_73_18
GCA_001796515.1	Scaffold	MGMS00000000	undefined	SAMN04314098	Chloroflexi bacterium RBG_13_51_36
GCA_001771695.1	Scaffold	MEUJ00000000	undefined	SAMN04314559	candidate division WOR-1 bacterium RIFOXYC2_FULL_46_14
GCA_001795165.1	Scaffold	MGNS00000000	undefined	SAMN04313756	Chloroflexi bacterium RBG_16_57_11
GCA_001796935.1	Scaffold	MGNX00000000	undefined	SAMN04314026	Chloroflexi bacterium RBG_16_60_22
GCA_001802795.1	Scaffold	MGZZ00000000	undefined	SAMN04314201	Ignavibacteria bacterium GWC2_36_12
GCA_001804565.1	Scaffold	MHAC00000000	undefined	SAMN04313885	Ignavibacteria bacterium GWF2_33_9
GCA_001804605.1	Scaffold	MHAE00000000	undefined	SAMN04313687	Ignavibacteria bacterium RBG_13_36_8
GCA_001802915.1	Scaffold	MHAJ00000000	undefined	SAMN04315933	Ignavibacteria bacterium RIFCSPLOWO2_02_FULL_55_14
GCA_001804705.1	Scaffold	MHAY00000000	undefined	SAMN04314596	Ignavibacteria bacterium RIFOXYC2_FULL_35_21
GCA_001803165.1	Scaffold	MHAZ00000000	undefined	SAMN04314561	Ignavibacteria bacterium RIFOXYC2_FULL_38_25
GCA_001804715.1	Scaffold	MHBA00000000	undefined	SAMN04314644	Ignavibacteria bacterium RIFOXYD12_FULL_36_8
GCA_001799565.1	Scaffold	MGTS00000000	undefined	SAMN04313854	Elusimicrobia bacterium GWA2_51_34
GCA_001799575.1	Scaffold	MGTT00000000	undefined	SAMN04313849	Elusimicrobia bacterium GWA2_56_46
GCA_001799615.1	Scaffold	MGTU00000000	undefined	SAMN04313856	Elusimicrobia bacterium GWA2_61_42
GCA_001799635.1	Scaffold	MGTV00000000	undefined	SAMN04314170	Elusimicrobia bacterium GWA2_62_23
GCA_001799675.1	Scaffold	MGTX00000000	undefined	SAMN04313858	Elusimicrobia bacterium GWA2_66_18
GCA_001799715.1	Scaffold	MGTZ00000000	undefined	SAMN04313851	Elusimicrobia bacterium GWB2_63_16
GCA_001799735.1	Scaffold	MGUA00000000	undefined	SAMN04313852	Elusimicrobia bacterium GWB2_63_22
GCA_001799845.1	Scaffold	MGUG00000000	undefined	SAMN04313853	Elusimicrobia bacterium GWC2_64_44
GCA_001799895.1	Scaffold	MGUI00000000	undefined	SAMN04314210	Elusimicrobia bacterium GWD2_63_28
GCA_001799995.1	Scaffold	MGUK00000000	undefined	SAMN04314137	Elusimicrobia bacterium GWF2_62_30
GCA_001800015.1	Scaffold	MGUO00000000	undefined	SAMN04316162	Elusimicrobia bacterium RIFCSPHIGHO2_02_FULL_57_9
GCA_001800075.1	Scaffold	MGUR00000000	undefined	SAMN04315145	Elusimicrobia bacterium RIFCSPLOWO2_01_FULL_59_12
GCA_001800135.1	Scaffold	MGUU00000000	undefined	SAMN04315999	Elusimicrobia bacterium RIFCSPLOWO2_02_FULL_39_32
GCA_001800245.1	Scaffold	MGVA00000000	undefined	SAMN04314391	Elusimicrobia bacterium RIFOXYA12_FULL_51_18
GCA_001800285.1	Scaffold	MGVC00000000	undefined	SAMN04314373	Elusimicrobia bacterium RIFOXYA2_FULL_39_19
GCA_001800355.1	Scaffold	MGVF00000000	undefined	SAMN04314340	Elusimicrobia bacterium RIFOXYA2_FULL_50_26
GCA_001800475.1	Scaffold	MGVL00000000	undefined	SAMN04314444	Elusimicrobia bacterium RIFOXYB2_FULL_46_23
GCA_001800605.1	Scaffold	MGVS00000000	undefined	SAMN04314660	Elusimicrobia bacterium RIFOXYD2_FULL_34_15
GCA_001800635.1	Scaffold	MGVT00000000	undefined	SAMN04314704	Elusimicrobia bacterium RIFOXYD2_FULL_34_30
GCA_001800835.1	Scaffold	MGWE00000000	undefined	SAMN04313940	Firmicutes bacterium GWE2_51_13
GCA_001797185.1	Scaffold	MGOS00000000	undefined	SAMN04313944	Clostridiales bacterium GWB2_37_7
GCA_001795415.1	Scaffold	MGOX00000000	undefined	SAMN04313936	Clostridiales bacterium GWF2_36_10
GCA_001797275.1	Contig	MGOY00000000	undefined	SAMN04313938	Clostridiales bacterium GWF2_38_85
GCA_001803205.1	Scaffold	MHBE00000000	undefined	SAMN04313868	Lentisphaerae bacterium GWF2_38_69
GCA_001803225.1	Scaffold	MHBF00000000	undefined	SAMN04314138	Lentisphaerae bacterium GWF2_44_16
GCA_001804785.1	Scaffold	MHBG00000000	undefined	SAMN04314141	Lentisphaerae bacterium GWF2_45_14
GCA_001804805.1	Scaffold	MHBH00000000	undefined	SAMN04313869	Lentisphaerae bacterium GWF2_49_21
GCA_001804815.1	Scaffold	MHBI00000000	undefined	SAMN04313866	Lentisphaerae bacterium GWF2_50_93
GCA_001804865.1	Scaffold	MHBK00000000	undefined	SAMN04313867	Lentisphaerae bacterium GWF2_57_35
GCA_001803235.1	Scaffold	MHBL00000000	undefined	SAMN04316206	Lentisphaerae bacterium RIFOXYA12_64_32
GCA_001804885.1	Scaffold	MHBM00000000	undefined	SAMN04314404	Lentisphaerae bacterium RIFOXYA12_FULL_48_11
GCA_001803315.1	Scaffold	MHBQ00000000	undefined	SAMN04314619	Lentisphaerae bacterium RIFOXYC12_FULL_60_16
GCA_001803575.1	Scaffold	MHDL00000000	undefined	SAMN04314080	Nitrospinae bacterium RIFCSPLOWO2_02_39_17
GCA_001803525.1	Scaffold	MHDN00000000	undefined	SAMN04313796	Nitrospinae bacterium RIFCSPLOWO2_12_39_15
GCA_001803635.1	Scaffold	MHDU00000000	undefined	SAMN04313876	Nitrospirae bacterium GWB2_47_37
GCA_001805055.1	Scaffold	MHDZ00000000	undefined	SAMN04313877	Nitrospirae bacterium GWC2_57_13
GCA_001803765.1	Scaffold	MHED00000000	undefined	SAMN04314131	Nitrospirae bacterium GWD2_57_9
GCA_001805105.1	Scaffold	MHEE00000000	undefined	SAMN04313875	Nitrospirae bacterium GWF2_44_13
GCA_001805125.1	Scaffold	MHEF00000000	undefined	SAMN04314018	Nitrospirae bacterium RBG_13_39_12
GCA_001803795.1	Scaffold	MHEK00000000	undefined	SAMN04313704	Nitrospirae bacterium RBG_16_64_22
GCA_001805225.1	Scaffold	MHES00000000	undefined	SAMN04315241	Nitrospirae bacterium RIFCSPLOWO2_01_FULL_62_17
GCA_001805245.1	Scaffold	MHEU00000000	undefined	SAMN04315937	Nitrospirae bacterium RIFCSPLOWO2_02_FULL_62_14
GCA_001824485.1	Scaffold	MHXP00000000	undefined	SAMN04313930	Planctomycetes bacterium GWA2_39_15
GCA_001824555.1	Scaffold	MHXU00000000	undefined	SAMN04313934	Planctomycetes bacterium GWC2_45_44
GCA_001825665.1	Scaffold	MHXZ00000000	undefined	SAMN04313931	Planctomycetes bacterium GWF2_41_51
GCA_001825675.1	Scaffold	MHYA00000000	undefined	SAMN04313933	Planctomycetes bacterium GWF2_42_9
GCA_001824635.1	Scaffold	MHYB00000000	undefined	SAMN04313928	Planctomycetes bacterium GWF2_50_10
GCA_001828515.1	Scaffold	MHYQ00000000	undefined	SAMN04315466	Planctomycetes bacterium RIFCSPHIGHO2_02_FULL_40_12
GCA_001828605.1	Scaffold	MHZB00000000	undefined	SAMN04315805	Planctomycetes bacterium RIFCSPLOWO2_12_FULL_50_35
GCA_001767835.1	Scaffold	MEMA00000000	undefined	SAMN04313891	Alphaproteobacteria bacterium GWC2_42_16
GCA_001767855.1	Contig	MEMF00000000	undefined	SAMN04314774	Alphaproteobacteria bacterium RIFCSPHIGHO2_01_FULL_41_14
GCA_001767915.1	Scaffold	MEMI00000000	undefined	SAMN04315319	Alphaproteobacteria bacterium RIFCSPHIGHO2_02_FULL_46_13
GCA_001767925.1	Scaffold	MEMM00000000	undefined	SAMN04315630	Alphaproteobacteria bacterium RIFCSPHIGHO2_12_FULL_63_12
GCA_001767945.1	Scaffold	MEMN00000000	undefined	SAMN04315547	Alphaproteobacteria bacterium RIFCSPHIGHO2_12_FULL_66_14
GCA_001767955.1	Scaffold	MEMO00000000	undefined	SAMN04315040	Alphaproteobacteria bacterium RIFCSPLOWO2_01_FULL_40_26
GCA_001794825.1	Scaffold	MGLK00000000	undefined	SAMN04314776	Caulobacterales bacterium RIFCSPHIGHO2_01_FULL_70_19
GCA_001824475.1	Scaffold	MHXN00000000	undefined	SAMN04314943	Phenylobacterium sp. RIFCSPHIGHO2_01_FULL_69_31
GCA_001825585.1	Scaffold	MHXO00000000	undefined	SAMN04315035	Phenylobacterium sp. RIFCSPHIGHO2_01_FULL_70_10
GCA_001828855.1	Scaffold	MHZT00000000	undefined	SAMN04315469	Rhodobacterales bacterium RIFCSPHIGHO2_02_FULL_62_130
GCA_001828845.1	Scaffold	MHZS00000000	undefined	SAMN04313890	Rhodobacteraceae bacterium GWF1_65_7
GCA_001830425.1	Scaffold	MIAA00000000	undefined	SAMN04315980	Rhodospirillales bacterium RIFCSPLOWO2_02_FULL_58_16
GCA_001829075.1	Scaffold	MIAJ00000000	undefined	SAMN04314945	Sphingomonadales bacterium RIFCSPHIGHO2_01_FULL_65_20
GCA_001829085.1	Scaffold	MIAK00000000	undefined	SAMN04315913	Sphingomonadales bacterium RIFCSPLOWO2_12_FULL_63_15
GCA_001829105.1	Scaffold	MIAL00000000	undefined	SAMN04315038	Sphingopyxis sp. RIFCSPHIGHO2_01_FULL_65_24
GCA_001830555.1	Scaffold	MIAM00000000	undefined	SAMN04315629	Sphingopyxis sp. RIFCSPHIGHO2_12_FULL_65_19
GCA_001771895.1	Scaffold	MEQM00000000	undefined	SAMN04313700	Betaproteobacteria bacterium RBG_16_56_24
GCA_001770245.1	Scaffold	MEQO00000000	undefined	SAMN04313699	Betaproteobacteria bacterium RBG_16_64_18
GCA_001770325.1	Scaffold	MEQT00000000	undefined	SAMN04313789	Betaproteobacteria bacterium RIFCSPLOWO2_02_64_14
GCA_001770415.1	Scaffold	MEQX00000000	undefined	SAMN04315920	Betaproteobacteria bacterium RIFCSPLOWO2_02_FULL_63_19
GCA_001770425.1	Scaffold	MEQZ00000000	undefined	SAMN04315921	Betaproteobacteria bacterium RIFCSPLOWO2_02_FULL_65_20
GCA_001771935.1	Scaffold	MERD00000000	undefined	SAMN04315990	Betaproteobacteria bacterium RIFCSPLOWO2_02_FULL_67_26
GCA_001771985.1	Scaffold	MERG00000000	undefined	SAMN04315812	Betaproteobacteria bacterium RIFCSPLOWO2_12_FULL_62_13
GCA_001772005.1	Scaffold	MERI00000000	undefined	SAMN04315762	Betaproteobacteria bacterium RIFCSPLOWO2_12_FULL_62_58
GCA_001770575.1	Scaffold	MERK00000000	undefined	SAMN04315763	Betaproteobacteria bacterium RIFCSPLOWO2_12_FULL_64_23
GCA_001770585.1	Scaffold	MERM00000000	undefined	SAMN04315869	Betaproteobacteria bacterium RIFCSPLOWO2_12_FULL_65_14
GCA_001770625.1	Scaffold	MERO00000000	undefined	SAMN04315765	Betaproteobacteria bacterium RIFCSPLOWO2_12_FULL_67_28
GCA_001770655.1	Scaffold	MERQ00000000	undefined	SAMN04315871	Betaproteobacteria bacterium RIFCSPLOWO2_12_FULL_68_20
GCA_001770675.1	Scaffold	MERR00000000	undefined	SAMN04314111	Burkholderiales bacterium GWA2_64_37
GCA_001770705.1	Scaffold	MERT00000000	undefined	SAMN04313893	Burkholderiales bacterium GWF1_66_17
GCA_001770725.1	Scaffold	MERU00000000	undefined	SAMN04314864	Burkholderiales bacterium RIFCSPHIGHO2_01_FULL_63_240
GCA_001770745.1	Scaffold	MERV00000000	undefined	SAMN04314863	Burkholderiales bacterium RIFCSPHIGHO2_01_FULL_64_960
GCA_001772075.1	Scaffold	MERW00000000	undefined	SAMN04315393	Burkholderiales bacterium RIFCSPHIGHO2_02_FULL_64_19
GCA_001770785.1	Scaffold	MERZ00000000	undefined	SAMN04315631	Burkholderiales bacterium RIFCSPHIGHO2_12_FULL_61_11
GCA_001770775.1	Scaffold	MESA00000000	undefined	SAMN04315604	Burkholderiales bacterium RIFCSPHIGHO2_12_FULL_63_20
GCA_001770815.1	Scaffold	MESD00000000	undefined	SAMN04315577	Burkholderiales bacterium RIFCSPHIGHO2_12_FULL_69_20
GCA_001770855.1	Scaffold	MESE00000000	undefined	SAMN04316054	Burkholderiales bacterium RIFCSPLOWO2_02_FULL_57_36
GCA_001770865.1	Scaffold	MESF00000000	undefined	SAMN04316004	Burkholderiales bacterium RIFCSPLOWO2_02_FULL_66_35
GCA_001770905.1	Scaffold	MESG00000000	undefined	SAMN04316052	Burkholderiales bacterium RIFCSPLOWO2_02_FULL_67_64
GCA_001770935.1	Scaffold	MESI00000000	undefined	SAMN04315766	Burkholderiales bacterium RIFCSPLOWO2_12_FULL_61_40
GCA_001770955.1	Scaffold	MESL00000000	undefined	SAMN04315764	Burkholderiales bacterium RIFCSPLOWO2_12_FULL_65_40
GCA_001770995.1	Scaffold	MESO00000000	undefined	SAMN04314607	Burkholderiales bacterium RIFOXYC12_FULL_65_23
GCA_001771065.1	Scaffold	MESQ00000000	undefined	SAMN04314624	Burkholderiales bacterium RIFOXYD12_FULL_59_19
GCA_001830325.1	Scaffold	MHZG00000000	undefined	SAMN04313895	Polynucleobacter sp. GWA2_45_21
GCA_001797315.1	Contig	MGPC00000000	undefined	SAMN04314114	Curvibacter sp. GWA2_64_110
GCA_001795465.1	Scaffold	MGPD00000000	undefined	SAMN04315553	Curvibacter sp. RIFCSPHIGHO2_12_FULL_63_18
GCA_001801025.1	Scaffold	MGWO00000000	undefined	SAMN04314108	Gallionellales bacterium GWA2_54_124
GCA_001800815.1	Scaffold	MGWC00000000	undefined	SAMN04316249	Euryarchaeota archaeon RBG_19FT_COMBO_56_21
GCA_001801175.1	Scaffold	MGWZ00000000	undefined	SAMN04315919	Gallionellales bacterium RIFCSPLOWO2_02_FULL_57_47
GCA_001801215.1	Scaffold	MGXA00000000	undefined	SAMN04315987	Gallionellales bacterium RIFCSPLOWO2_02_FULL_59_110
GCA_001803395.1	Scaffold	MHBU00000000	undefined	SAMN04316071	Methylotenera sp. RIFCSPLOWO2_02_FULL_45_14
GCA_001828935.1	Scaffold	MHZX00000000	undefined	SAMN04315981	Rhodocyclales bacterium RIFCSPLOWO2_02_FULL_63_24
GCA_001781945.1	Scaffold	MFNC00000000	undefined	SAMN04314753	Candidatus Lambdaproteobacteria bacterium RIFOXYD1_FULL_56_27
GCA_001783695.1	Scaffold	MFNE00000000	undefined	SAMN04314648	Candidatus Lambdaproteobacteria bacterium RIFOXYD2_FULL_50_16
GCA_001785205.1	Scaffold	MFTC00000000	undefined	SAMN04315240	Candidatus Muproteobacteria bacterium RIFCSPLOWO2_01_FULL_60_18
GCA_001797365.1	Scaffold	MGPH00000000	undefined	SAMN04314169	Deltaproteobacteria bacterium GWA2_45_12
GCA_001797445.1	Scaffold	MGPO00000000	undefined	SAMN04313911	Deltaproteobacteria bacterium GWA2_65_63
GCA_001797465.1	Scaffold	MGPQ00000000	undefined	SAMN04313920	Deltaproteobacteria bacterium GWB2_55_19
GCA_001797495.1	Scaffold	MGPS00000000	undefined	SAMN04314194	Deltaproteobacteria bacterium GWC2_42_11
GCA_001595385.3	Contig	LVEI00000000	undefined	SAMN04316215	Deltaproteobacteria bacterium GWC2_55_46
GCA_001797615.1	Scaffold	MGPV00000000	undefined	SAMN04313909	Deltaproteobacteria bacterium GWC2_65_14
GCA_001797585.1	Scaffold	MGPX00000000	undefined	SAMN04314211	Deltaproteobacteria bacterium GWD2_42_10
GCA_001797815.1	Scaffold	MGQK00000000	undefined	SAMN04313688	Deltaproteobacteria bacterium RBG_13_61_14
GCA_001797845.1	Scaffold	MGQN00000000	undefined	SAMN04313748	Deltaproteobacteria bacterium RBG_16_44_11
GCA_001798885.1	Scaffold	MGQW00000000	undefined	SAMN04314034	Deltaproteobacteria bacterium RBG_16_64_85
GCA_001798075.1	Contig	MGRG00000000	undefined	SAMN04314865	Deltaproteobacteria bacterium RIFCSPHIGHO2_01_FULL_43_49
GCA_001798085.1	Scaffold	MGRH00000000	undefined	SAMN04315472	Deltaproteobacteria bacterium RIFCSPHIGHO2_02_FULL_38_15
GCA_001800825.1	Scaffold	MGWD00000000	undefined	SAMN04316248	Euryarchaeota archaeon RBG_19FT_COMBO_69_17
GCA_001798165.1	Scaffold	MGRL00000000	undefined	SAMN04315483	Deltaproteobacteria bacterium RIFCSPHIGHO2_02_FULL_43_33
GCA_001798185.1	Scaffold	MGRM00000000	undefined	SAMN04315399	Deltaproteobacteria bacterium RIFCSPHIGHO2_02_FULL_44_16
GCA_001798715.1	Scaffold	MGSF00000000	undefined	SAMN04316063	Deltaproteobacteria bacterium RIFCSPLOWO2_02_FULL_50_16
GCA_001799145.1	Scaffold	MGSL00000000	undefined	SAMN04315820	Deltaproteobacteria bacterium RIFCSPLOWO2_12_FULL_40_28
GCA_001798595.1	Scaffold	MGSS00000000	undefined	SAMN04315778	Deltaproteobacteria bacterium RIFCSPLOWO2_12_FULL_60_19
GCA_001798655.1	Scaffold	MGSX00000000	undefined	SAMN04314462	Deltaproteobacteria bacterium RIFOXYB12_FULL_58_9
GCA_001799255.1	Scaffold	MGTC00000000	undefined	SAMN04314626	Deltaproteobacteria bacterium RIFOXYD12_FULL_55_16
GCA_001799285.1	Scaffold	MGTD00000000	undefined	SAMN04314633	Deltaproteobacteria bacterium RIFOXYD12_FULL_56_24
GCA_001799275.1	Scaffold	MGTE00000000	undefined	SAMN04314642	Deltaproteobacteria bacterium RIFOXYD12_FULL_57_12
GCA_001799365.1	Scaffold	MGTI00000000	undefined	SAMN04313902	Desulfobacterales bacterium GWB2_56_26
GCA_001799395.1	Scaffold	MGTJ00000000	undefined	SAMN04314398	Desulfobacterales bacterium RIFOXYA12_FULL_46_15
GCA_001799475.1	Scaffold	MGTN00000000	undefined	SAMN04314172	Desulfovibrionales bacterium GWA2_65_9
GCA_001825565.1	Scaffold	MHXM00000000	undefined	SAMN04313905	Desulfuromonadaceae bacterium GWC2_58_13
GCA_001802645.1	Scaffold	MGZJ00000000	undefined	SAMN04314197	Geobacteraceae bacterium GWC2_53_11
GCA_001802125.1	Scaffold	MGZK00000000	undefined	SAMN04313903	Geobacteraceae bacterium GWC2_55_20
GCA_001802135.1	Scaffold	MGZL00000000	undefined	SAMN04314196	Geobacteraceae bacterium GWC2_58_44
GCA_001768075.1	Scaffold	MEMX00000000	undefined	SAMN04313698	Anaeromyxobacter sp. RBG_16_69_14
GCA_001830835.1	Scaffold	MICJ00000000	undefined	SAMN04313917	Syntrophobacterales bacterium GWC2_56_13
GCA_001829575.1	Scaffold	MIBO00000000	undefined	SAMN04315543	Sulfuricurvum sp. RIFCSPHIGHO2_02_FULL_43_9
GCA_001829605.1	Scaffold	MIBT00000000	undefined	SAMN04315807	Sulfuricurvum sp. RIFCSPLOWO2_12_FULL_43_24
GCA_001830725.1	Scaffold	MIBU00000000	undefined	SAMN04314638	Sulfuricurvum sp. RIFOXYD12_FULL_44_77
GCA_001829675.1	Scaffold	MIBZ00000000	undefined	SAMN04313803	Sulfurimonas sp. RIFCSPLOWO2_12_36_12
GCA_001829715.1	Scaffold	MICC00000000	undefined	SAMN04314466	Sulfurimonas sp. RIFOXYB12_FULL_35_9
GCA_001829785.1	Scaffold	MICF00000000	undefined	SAMN04314634	Sulfurimonas sp. RIFOXYD12_FULL_33_39
GCA_001802375.1	Scaffold	MGXK00000000	undefined	SAMN04313749	Gammaproteobacteria bacterium RBG_16_51_14
GCA_001801425.1	Scaffold	MGXR00000000	undefined	SAMN04315324	Gammaproteobacteria bacterium RIFCSPHIGHO2_02_FULL_42_43
GCA_001801465.1	Scaffold	MGXT00000000	undefined	SAMN04315639	Gammaproteobacteria bacterium RIFCSPHIGHO2_12_FULL_35_23
GCA_001775395.1	Scaffold	MEWP00000000	undefined	SAMN04313746	candidate division Zixibacteria bacterium RBG_16_53_22
GCA_001801815.1	Scaffold	MGXU00000000	undefined	SAMN04315633	Gammaproteobacteria bacterium RIFCSPHIGHO2_12_FULL_36_30
GCA_001801485.1	Scaffold	MGXV00000000	undefined	SAMN04315663	Gammaproteobacteria bacterium RIFCSPHIGHO2_12_FULL_37_14
GCA_001801495.1	Scaffold	MGXW00000000	undefined	SAMN04315694	Gammaproteobacteria bacterium RIFCSPHIGHO2_12_FULL_37_34
GCA_001802455.1	Scaffold	MGXZ00000000	undefined	SAMN04315605	Gammaproteobacteria bacterium RIFCSPHIGHO2_12_FULL_39_24
GCA_001801565.1	Scaffold	MGYA00000000	undefined	SAMN04315665	Gammaproteobacteria bacterium RIFCSPHIGHO2_12_FULL_40_19
GCA_001801575.1	Scaffold	MGYC00000000	undefined	SAMN04315635	Gammaproteobacteria bacterium RIFCSPHIGHO2_12_FULL_41_20
GCA_001775405.1	Scaffold	MEWQ00000000	undefined	SAMN04313694	candidate division Zixibacteria bacterium RBG_19FT_COMBO_42_43
GCA_001801685.1	Scaffold	MGYJ00000000	undefined	SAMN04315554	Gammaproteobacteria bacterium RIFCSPHIGHO2_12_FULL_63_22
GCA_001801745.1	Scaffold	MGYM00000000	undefined	SAMN04316000	Gammaproteobacteria bacterium RIFCSPLOWO2_02_FULL_38_11
GCA_001802565.1	Scaffold	MGYS00000000	undefined	SAMN04315932	Gammaproteobacteria bacterium RIFCSPLOWO2_02_FULL_57_10
GCA_001801865.1	Scaffold	MGYT00000000	undefined	SAMN04315979	Gammaproteobacteria bacterium RIFCSPLOWO2_02_FULL_61_13
GCA_001801885.1	Scaffold	MGYU00000000	undefined	SAMN04313797	Gammaproteobacteria bacterium RIFCSPLOWO2_12_47_11
GCA_001801995.1	Scaffold	MGZB00000000	undefined	SAMN04314635	Gammaproteobacteria bacterium RIFOXYD12_FULL_61_37
GCA_001803185.1	Scaffold	MHBB00000000	undefined	SAMN04315640	Legionellales bacterium RIFCSPHIGHO2_12_FULL_35_11
GCA_001804735.1	Scaffold	MHBC00000000	undefined	SAMN04315670	Legionellales bacterium RIFCSPHIGHO2_12_FULL_37_14
GCA_001830355.1	Scaffold	MHZI00000000	undefined	SAMN04314301	Pseudomonadales bacterium GWC2_63_15
GCA_001828735.1	Scaffold	MHZJ00000000	undefined	SAMN04315036	Pseudomonadales bacterium RIFCSPHIGHO2_01_FULL_64_12
GCA_001828745.1	Scaffold	MHZK00000000	undefined	SAMN04316159	Pseudomonadales bacterium RIFCSPHIGHO2_02_FULL_60_43
GCA_001828765.1	Scaffold	MHZL00000000	undefined	SAMN04315751	Pseudomonadales bacterium RIFCSPHIGHO2_12_FULL_40_16
GCA_001828795.1	Scaffold	MHZO00000000	undefined	SAMN04313800	Pseudomonadales bacterium RIFCSPLOWO2_12_60_38
GCA_001767535.1	Scaffold	MELG00000000	undefined	SAMN04314124	Acinetobacter sp. GWC1_38_13
GCA_001830245.1	Scaffold	MIDV00000000	undefined	SAMN04314311	Xanthomonadales bacterium RIFOXYA1_FULL_69_10
GCA_001802655.1	Scaffold	MGZO00000000	undefined	SAMN04314733	Hydrogenophilales bacterium RIFOXYD1_FULL_62_11
GCA_001769805.1	Scaffold	MEPO00000000	undefined	SAMN04313918	Bdellovibrionales bacterium GWA1_52_35
GCA_001769855.1	Scaffold	MEPP00000000	undefined	SAMN04313907	Bdellovibrionales bacterium GWA2_49_15
GCA_001769835.1	Scaffold	MEPR00000000	undefined	SAMN04313915	Bdellovibrionales bacterium GWB1_55_8
GCA_001769925.1	Scaffold	MEPT00000000	undefined	SAMN04314041	Bdellovibrionales bacterium RBG_16_40_8
GCA_001771815.1	Scaffold	MEPU00000000	undefined	SAMN04314775	Bdellovibrionales bacterium RIFCSPHIGHO2_01_FULL_40_29
GCA_001770015.1	Scaffold	MEQB00000000	undefined	SAMN04314538	Bdellovibrionales bacterium RIFOXYC1_FULL_37_79
GCA_001770125.1	Scaffold	MEQH00000000	undefined	SAMN04314713	Bdellovibrionales bacterium RIFOXYD1_FULL_39_84
GCA_001829125.1	Scaffold	MIAN00000000	undefined	SAMN04314119	Spirochaetes bacterium GWB1_27_13
GCA_001829155.1	Scaffold	MIAO00000000	undefined	SAMN04313962	Spirochaetes bacterium GWB1_36_13
GCA_001829185.1	Scaffold	MIAR00000000	undefined	SAMN04313958	Spirochaetes bacterium GWB1_60_80
GCA_001766905.1	Scaffold	MEKI00000000	undefined	SAMN04313999	Acidobacteria bacterium RBG_13_68_16
GCA_001829255.1	Scaffold	MIAV00000000	undefined	SAMN04313952	Spirochaetes bacterium GWC2_52_13
GCA_001829335.1	Scaffold	MIBA00000000	undefined	SAMN04313950	Spirochaetes bacterium GWE2_31_10
GCA_001829415.1	Scaffold	MIBE00000000	undefined	SAMN04313954	Spirochaetes bacterium GWF1_51_8
GCA_001829455.1	Scaffold	MIBH00000000	undefined	SAMN04314297	Spirochaetes bacterium RBG_13_51_14
GCA_001829495.1	Scaffold	MIBJ00000000	undefined	SAMN04313740	Spirochaetes bacterium RBG_16_49_21
GCA_001831045.1	Scaffold	MIDM00000000	undefined	SAMN04314122	Treponema sp. GWC1_61_84
GCA_001830015.1	Scaffold	MICX00000000	undefined	SAMN04313965	Tenericutes bacterium GWF2_35_184
GCA_001773895.1	Scaffold	MEYB00000000	undefined	SAMN04313724	Candidatus Aminicenantes bacterium RBG_16_63_16
GCA_001775755.1	Scaffold	MEYF00000000	undefined	SAMN04313678	Candidatus Aminicenantes bacterium RBG_19FT_COMBO_65_30
GCA_001773955.1	Scaffold	MEYH00000000	undefined	SAMN04313668	Candidatus Atribacteria bacterium RBG_19FT_COMBO_35_14
GCA_001767035.1	Scaffold	MEKR00000000	undefined	SAMN04315916	Acidobacteria bacterium RIFCSPLOWO2_02_FULL_61_28
GCA_001767435.1	Scaffold	MEKT00000000	undefined	SAMN04315985	Acidobacteria bacterium RIFCSPLOWO2_02_FULL_65_29
GCA_001774425.1	Scaffold	MFAB00000000	undefined	SAMN04315149	Candidatus Campbellbacteria bacterium RIFCSPLOWO2_01_FULL_34_15
GCA_001767195.1	Scaffold	MEKU00000000	undefined	SAMN04315917	Acidobacteria bacterium RIFCSPLOWO2_02_FULL_67_21
GCA_001774495.1	Scaffold	MFAE00000000	undefined	SAMN04314563	Candidatus Campbellbacteria bacterium RIFOXYC2_FULL_35_25
GCA_001767075.1	Scaffold	MEKX00000000	undefined	SAMN04315756	Acidobacteria bacterium RIFCSPLOWO2_12_FULL_54_10
GCA_001767495.1	Scaffold	MELA00000000	undefined	SAMN04315864	Acidobacteria bacterium RIFCSPLOWO2_12_FULL_65_11
GCA_001767455.1	Scaffold	MELC00000000	undefined	SAMN04315809	Acidobacteria bacterium RIFCSPLOWO2_12_FULL_66_21
GCA_001768615.1	Scaffold	MELE00000000	undefined	SAMN04316117	Acidobacteria bacterium RIFCSPLOWO2_12_FULL_67_14b
GCA_001767525.1	Scaffold	MELF00000000	undefined	SAMN04315865	Acidobacteria bacterium RIFCSPLOWO2_12_FULL_68_19
GCA_001768645.1	Scaffold	MELK00000000	undefined	SAMN04313996	Actinobacteria bacterium RBG_13_55_18
GCA_001777935.1	Scaffold	MFFL00000000	undefined	SAMN04316203	Candidatus Edwardsbacteria bacterium GWE2_54_12
GCA_001780165.1	Scaffold	MFFQ00000000	undefined	SAMN04313721	Candidatus Eisenbacteria bacterium RBG_16_71_46
GCA_001768675.1	Scaffold	MELN00000000	undefined	SAMN04314254	Actinobacteria bacterium RBG_16_64_13
GCA_001778375.1	Scaffold	MFGV00000000	undefined	SAMN04314657	Candidatus Firestonebacteria bacterium RIFOXYD2_FULL_39_29
GCA_001780385.1	Scaffold	MFGW00000000	undefined	SAMN04313983	Candidatus Fischerbacteria bacterium RBG_13_37_8
GCA_001767695.1	Scaffold	MELR00000000	undefined	SAMN04314033	Actinobacteria bacterium RBG_16_68_21
GCA_001780825.1	Scaffold	MFIX00000000	undefined	SAMN04315771	Candidatus Glassbacteria bacterium RIFCSPLOWO2_12_FULL_58_11
GCA_001781055.1	Scaffold	MFKF00000000	undefined	SAMN04315772	Candidatus Handelsmanbacteria bacterium RIFCSPLOWO2_12_FULL_64_10
GCA_001769005.1	Scaffold	MENE00000000	undefined	SAMN04314162	Bacteroidetes bacterium GWA2_31_9b
GCA_001768975.1	Scaffold	MEND00000000	undefined	SAMN04314154	Bacteroidetes bacterium GWA2_31_9
GCA_001769035.1	Scaffold	MENF00000000	undefined	SAMN04313829	Bacteroidetes bacterium GWA2_32_17
GCA_001781205.1	Scaffold	MFLE00000000	undefined	SAMN04315440	Candidatus Kaiserbacteria bacterium RIFCSPHIGHO2_02_FULL_49_34
GCA_001768195.1	Scaffold	MENI00000000	undefined	SAMN04313824	Bacteroidetes bacterium GWA2_40_15
GCA_001768235.1	Scaffold	MENK00000000	undefined	SAMN04313836	Bacteroidetes bacterium GWB2_32_14
GCA_001818735.1	Scaffold	MHKB00000000	undefined	SAMN04315327	Candidatus Kerfeldbacteria bacterium RIFCSPHIGHO2_02_FULL_42_14
GCA_001768245.1	Scaffold	MENL00000000	undefined	SAMN04314187	Bacteroidetes bacterium GWB2_41_8
GCA_001768325.1	Scaffold	MENQ00000000	undefined	SAMN04313808	Bacteroidetes bacterium GWC2_46_850
GCA_001784175.1	Scaffold	MFPR00000000	undefined	SAMN04315822	Candidatus Lindowbacteria bacterium RIFCSPLOWO2_12_FULL_62_27
GCA_001769085.1	Scaffold	MENU00000000	undefined	SAMN04313833	Bacteroidetes bacterium GWE2_29_8
GCA_001768435.1	Scaffold	MENW00000000	undefined	SAMN04313840	Bacteroidetes bacterium GWE2_39_28
GCA_001768455.1	Scaffold	MENX00000000	undefined	SAMN04313841	Bacteroidetes bacterium GWE2_40_15
GCA_001768475.1	Scaffold	MENY00000000	undefined	SAMN04313818	Bacteroidetes bacterium GWE2_40_63
GCA_001783265.1	Scaffold	MFRF00000000	undefined	SAMN04313864	Candidatus Margulisbacteria bacterium GWD2_39_127
GCA_001768515.1	Scaffold	MEOA00000000	undefined	SAMN04313832	Bacteroidetes bacterium GWE2_42_24
GCA_001784565.1	Scaffold	MFRL00000000	undefined	SAMN04313946	Candidatus Melainabacteria bacterium GWF2_37_15
GCA_001784555.1	Scaffold	MFRM00000000	undefined	SAMN04315321	Candidatus Melainabacteria bacterium RIFCSPHIGHO2_02_FULL_34_12
GCA_001786505.1	Scaffold	MFRO00000000	undefined	SAMN04315768	Candidatus Melainabacteria bacterium RIFCSPLOWO2_12_FULL_35_11
GCA_001784615.1	Scaffold	MFRQ00000000	undefined	SAMN04314376	Candidatus Melainabacteria bacterium RIFOXYA2_FULL_32_9
GCA_001768535.1	Contig	MEOB00000000	undefined	SAMN04313810	Bacteroidetes bacterium GWE2_42_39
GCA_001784875.1	Scaffold	MFSH00000000	undefined	SAMN04314480	Candidatus Moranbacteria bacterium RIFOXYB1_FULL_43_19
GCA_001784895.1	Scaffold	MFSI00000000	undefined	SAMN04314495	Candidatus Moranbacteria bacterium RIFOXYB1_FULL_44_23
GCA_001768565.1	Scaffold	MEOE00000000	undefined	SAMN04313820	Bacteroidetes bacterium GWF2_33_16
GCA_001769505.1	Scaffold	MEOF00000000	undefined	SAMN04313819	Bacteroidetes bacterium GWF2_33_38
GCA_001769125.1	Scaffold	MEOG00000000	undefined	SAMN04313822	Bacteroidetes bacterium GWF2_35_48
GCA_001769535.1	Scaffold	MEOH00000000	undefined	SAMN04313812	Bacteroidetes bacterium GWF2_38_335
Reads	Description
SRR2090149	Rifle background sediment; well D04 at 13ft depth
SRR2090150	Rifle background sediment; well D04 at 16ft depth
SRR2090151	Rifle background sediment; well D04 at 19ft depth

## Sheet: Dataset g
MAGs and metagenomic reads for dataset 07
Assembly	Level	WGS	BioSample	Isolate	Taxonomy
GCA_003225635.1	Scaffold	QIAT00000000	SAMN08912207	gp1 AA122	Acidobacteria bacterium
GCA_003225615.1	Scaffold	QIAS00000000	SAMN08912208	gp1 AA123	Acidobacteria bacterium
GCA_003225595.1	Scaffold	QIAR00000000	SAMN08912209	gp1 AA124	Acidobacteria bacterium
GCA_003225565.1	Scaffold	QIAQ00000000	SAMN08912210	gp1 AA125	Acidobacteria bacterium
GCA_003225555.1	Scaffold	QIAM00000000	SAMN08912214	gp1 AA129	Acidobacteria bacterium
GCA_003225535.1	Scaffold	QIAL00000000	SAMN08912215	gp1 AA130	Acidobacteria bacterium
GCA_003225515.1	Scaffold	QIAK00000000	SAMN08912216	gp1 AA131	Acidobacteria bacterium
GCA_003225455.1	Scaffold	QIAB00000000	SAMN08912225	gp1 AA140	Acidobacteria bacterium
GCA_003225495.1	Scaffold	QIAJ00000000	SAMN08912217	gp1 AA132	Acidobacteria bacterium
GCA_003225465.1	Scaffold	QIAH00000000	SAMN08912219	gp1 AA134	Acidobacteria bacterium
GCA_003225435.1	Scaffold	QHZZ00000000	SAMN08912227	gp1 AA142	Acidobacteria bacterium
GCA_003225375.1	Scaffold	QHZS00000000	SAMN08912234	gp1 AA149	Acidobacteria bacterium
GCA_003225415.1	Scaffold	QHZU00000000	SAMN08912232	gp1 AA147	Acidobacteria bacterium
GCA_003225365.1	Scaffold	QHZN00000000	SAMN08912159	gp13 AA74	Acidobacteria bacterium
GCA_003225335.1	Scaffold	QHZE00000000	SAMN08912147	gp18 AA62	Acidobacteria bacterium
GCA_003225355.1	Scaffold	QHZG00000000	SAMN08912145	gp18 AA60	Acidobacteria bacterium
GCA_003225315.1	Scaffold	QHZD00000000	SAMN08912185	gp2 AA100	Acidobacteria bacterium
GCA_003225295.1	Scaffold	QHYZ00000000	SAMN08912189	gp2 AA104	Acidobacteria bacterium
GCA_003225275.1	Scaffold	QHYY00000000	SAMN08912190	gp2 AA105	Acidobacteria bacterium
GCA_003225215.1	Scaffold	QIBC00000000	SAMN08912197	gp1 AA112	Acidobacteria bacterium
GCA_003225255.1	Scaffold	QHYW00000000	SAMN08912192	gp2 AA107	Acidobacteria bacterium
GCA_003225235.1	Scaffold	QHYV00000000	SAMN08912193	gp2 AA108	Acidobacteria bacterium
GCA_003225195.1	Scaffold	QIBB00000000	SAMN08912198	gp1 AA113	Acidobacteria bacterium
GCA_003225175.1	Scaffold	QIBA00000000	SAMN08912199	gp1 AA114	Acidobacteria bacterium
GCA_003225155.1	Scaffold	QIAZ00000000	SAMN08912200	gp1 AA115	Acidobacteria bacterium
GCA_003225115.1	Scaffold	QIAY00000000	SAMN08912201	gp1 AA116	Acidobacteria bacterium
GCA_003225135.1	Scaffold	QIAX00000000	SAMN08912203	gp1 AA118	Acidobacteria bacterium
GCA_003225095.1	Scaffold	QIAV00000000	SAMN08912205	gp1 AA120	Acidobacteria bacterium
GCA_003225055.1	Scaffold	QIAU00000000	SAMN08912206	gp1 AA121	Acidobacteria bacterium
GCA_003225075.1	Scaffold	QIAP00000000	SAMN08912211	gp1 AA126	Acidobacteria bacterium
GCA_003224995.1	Scaffold	QIAI00000000	SAMN08912218	gp1 AA133	Acidobacteria bacterium
GCA_003225035.1	Scaffold	QIAO00000000	SAMN08912212	gp1 AA127	Acidobacteria bacterium
GCA_003224975.1	Scaffold	QIAG00000000	SAMN08912220	gp1 AA135	Acidobacteria bacterium
GCA_003225005.1	Scaffold	QIAN00000000	SAMN08912213	gp1 AA128	Acidobacteria bacterium
GCA_003224955.1	Scaffold	QIAF00000000	SAMN08912221	gp1 AA136	Acidobacteria bacterium
GCA_003224935.1	Scaffold	QIAE00000000	SAMN08912222	gp1 AA137	Acidobacteria bacterium
GCA_003224905.1	Scaffold	QIAA00000000	SAMN08912226	gp1 AA141	Acidobacteria bacterium
GCA_003224895.1	Scaffold	QIAD00000000	SAMN08912223	gp1 AA138	Acidobacteria bacterium
GCA_003224875.1	Scaffold	QIAC00000000	SAMN08912224	gp1 AA139	Acidobacteria bacterium
GCA_003224855.1	Scaffold	QHZY00000000	SAMN08912228	gp1 AA143	Acidobacteria bacterium
GCA_003224835.1	Scaffold	QHZX00000000	SAMN08912229	gp1 AA144	Acidobacteria bacterium
GCA_003224815.1	Scaffold	QHZW00000000	SAMN08912230	gp1 AA145	Acidobacteria bacterium
GCA_003224775.1	Scaffold	QHZT00000000	SAMN08912233	gp1 AA148	Acidobacteria bacterium
GCA_003224755.1	Scaffold	QHZR00000000	SAMN08912235	gp1 AA150	Acidobacteria bacterium
GCA_003224785.1	Scaffold	QHZV00000000	SAMN08912231	gp1 AA146	Acidobacteria bacterium
GCA_003224725.1	Scaffold	QHZQ00000000	SAMN08912142	gp11 AA57	Acidobacteria bacterium
GCA_003224715.1	Scaffold	QHZP00000000	SAMN08912143	gp11 AA58	Acidobacteria bacterium
GCA_003224695.1	Scaffold	QHZO00000000	SAMN08912158	gp13 AA73	Acidobacteria bacterium
GCA_003224655.1	Scaffold	QHZL00000000	SAMN08912161	gp13 AA76	Acidobacteria bacterium
GCA_003224665.1	Scaffold	QHZM00000000	SAMN08912160	gp13 AA75	Acidobacteria bacterium
GCA_003224635.1	Scaffold	QHZK00000000	SAMN08912162	gp13 AA77	Acidobacteria bacterium
GCA_003224575.1	Scaffold	QHZH00000000	SAMN08912144	gp18 AA59	Acidobacteria bacterium
GCA_003224615.1	Scaffold	QHZJ00000000	SAMN08912163	gp13 AA78	Acidobacteria bacterium
GCA_003224555.1	Scaffold	QHZF00000000	SAMN08912146	gp18 AA61	Acidobacteria bacterium
GCA_003224585.1	Scaffold	QHZI00000000	SAMN08912164	gp13 AA79	Acidobacteria bacterium
GCA_003224525.1	Scaffold	QHZB00000000	SAMN08912187	gp2 AA102	Acidobacteria bacterium
GCA_003224515.1	Scaffold	QHZC00000000	SAMN08912186	gp2 AA101	Acidobacteria bacterium
GCA_003224495.1	Scaffold	QHZA00000000	SAMN08912188	gp2 AA103	Acidobacteria bacterium
GCA_003224475.1	Scaffold	QHYX00000000	SAMN08912191	gp2 AA106	Acidobacteria bacterium
GCA_003222815.1	Scaffold	QHXC00000000	SAMN08912149	gp5 AA64	Acidobacteria bacterium
GCA_003225655.1	Scaffold	QIAW00000000	SAMN08912204	gp1 AA119	Acidobacteria bacterium
GCA_003224235.1	Scaffold	QHYU00000000	SAMN08912165	gp2 AA80	Acidobacteria bacterium
GCA_003224195.1	Scaffold	QHYP00000000	SAMN08912170	gp2 AA85	Acidobacteria bacterium
GCA_003224175.1	Scaffold	QHYQ00000000	SAMN08912169	gp2 AA84	Acidobacteria bacterium
GCA_003224145.1	Scaffold	QHYN00000000	SAMN08912172	gp2 AA87	Acidobacteria bacterium
GCA_003224135.1	Scaffold	QHYO00000000	SAMN08912171	gp2 AA86	Acidobacteria bacterium
GCA_003224105.1	Scaffold	QHYL00000000	SAMN08912174	gp2 AA89	Acidobacteria bacterium
GCA_003224085.1	Scaffold	QHYK00000000	SAMN08912175	gp2 AA90	Acidobacteria bacterium
GCA_003224075.1	Scaffold	QHYF00000000	SAMN08912180	gp2 AA95	Acidobacteria bacterium
GCA_003224055.1	Scaffold	QHYE00000000	SAMN08912181	gp2 AA96	Acidobacteria bacterium
GCA_003224015.1	Scaffold	QHYC00000000	SAMN08912183	gp2 AA98	Acidobacteria bacterium
GCA_003224025.1	Scaffold	QHYB00000000	SAMN08912184	gp2 AA99	Acidobacteria bacterium
GCA_003223925.1	Scaffold	QHXK00000000	SAMN08912107	gp4 AA22	Acidobacteria bacterium
GCA_003223975.1	Scaffold	QHXS00000000	SAMN08912099	gp4 AA14	Acidobacteria bacterium
GCA_003223995.1	Scaffold	QHYA00000000	SAMN08912086	gp22 AA1	Acidobacteria bacterium
GCA_003223935.1	Scaffold	QHXQ00000000	SAMN08912101	gp4 AA16	Acidobacteria bacterium
GCA_003223915.1	Scaffold	QHXF00000000	SAMN08912112	gp4 AA27	Acidobacteria bacterium
GCA_003223875.1	Scaffold	QHWY00000000	SAMN08912153	gp5 AA68	Acidobacteria bacterium
GCA_003223895.1	Scaffold	QHXD00000000	SAMN08912148	gp5 AA63	Acidobacteria bacterium
GCA_003223855.1	Scaffold	QHWX00000000	SAMN08912154	gp5 AA69	Acidobacteria bacterium
GCA_003223835.1	Scaffold	QHWR00000000	SAMN08912123	gp6 AA38	Acidobacteria bacterium
GCA_003223815.1	Scaffold	QHWP00000000	SAMN08912125	gp6 AA40	Acidobacteria bacterium
GCA_003223785.1	Scaffold	QHWC00000000	SAMN08912138	gp6 AA53	Acidobacteria bacterium
GCA_003223775.1	Scaffold	QHWK00000000	SAMN08912130	gp6 AA45	Acidobacteria bacterium
GCA_003223755.1	Scaffold	QHWI00000000	SAMN08912132	gp6 AA47	Acidobacteria bacterium
GCA_003223735.1	Scaffold	QHWA00000000	SAMN08912140	gp6 AA55	Acidobacteria bacterium
GCA_003223695.1	Scaffold	QHVY00000000	SAMN08912095	gp7 AA10	Acidobacteria bacterium
GCA_003223675.1	Scaffold	QHVW00000000	SAMN08912090	gp7 AA5	Acidobacteria bacterium
GCA_003223715.1	Scaffold	QHVZ00000000	SAMN08912141	gp6 AA56	Acidobacteria bacterium
GCA_003223635.1	Scaffold	QHVS00000000	SAMN08912094	gp7 AA9	Acidobacteria bacterium
GCA_003223645.1	Scaffold	QHVT00000000	SAMN08912093	gp7 AA8	Acidobacteria bacterium
GCA_003223615.1	Scaffold	QHVO00000000	SAMN08912115	AA30	Acidobacteria bacterium
GCA_003223595.1	Scaffold	QHVR00000000	SAMN08912236	AA151	Acidobacteria bacterium
GCA_003223575.1	Scaffold	QHVK00000000	SAMN08912119	AA34	Acidobacteria bacterium
GCA_003223555.1	Scaffold	QHVM00000000	SAMN08912117	AA32	Acidobacteria bacterium
GCA_003223535.1	Scaffold	QHVL00000000	SAMN08912118	AA33	Acidobacteria bacterium
GCA_003223325.1	Scaffold	QHYS00000000	SAMN08912167	gp2 AA82	Acidobacteria bacterium
GCA_003223315.1	Scaffold	QHYR00000000	SAMN08912168	gp2 AA83	Acidobacteria bacterium
GCA_003223295.1	Scaffold	QHYM00000000	SAMN08912173	gp2 AA88	Acidobacteria bacterium
GCA_003223225.1	Scaffold	QHYG00000000	SAMN08912179	gp2 AA94	Acidobacteria bacterium
GCA_003223345.1	Scaffold	QHYT00000000	SAMN08912166	gp2 AA81	Acidobacteria bacterium
GCA_003223255.1	Scaffold	QHYJ00000000	SAMN08912176	gp2 AA91	Acidobacteria bacterium
GCA_003223245.1	Scaffold	QHYI00000000	SAMN08912177	gp2 AA92	Acidobacteria bacterium
GCA_003223215.1	Scaffold	QHYH00000000	SAMN08912178	gp2 AA93	Acidobacteria bacterium
GCA_003223195.1	Scaffold	QHYD00000000	SAMN08912182	gp2 AA97	Acidobacteria bacterium
GCA_003223145.1	Scaffold	QHXY00000000	SAMN08912088	gp22 AA3	Acidobacteria bacterium
GCA_003223165.1	Scaffold	QHXZ00000000	SAMN08912087	gp22 AA2	Acidobacteria bacterium
GCA_003223115.1	Scaffold	QHXW00000000	SAMN08912194	gp3 AA109	Acidobacteria bacterium
GCA_003223135.1	Scaffold	QHXX00000000	SAMN08912089	gp22 AA4	Acidobacteria bacterium
GCA_003223075.1	Scaffold	QHXV00000000	SAMN08912195	gp3 AA110	Acidobacteria bacterium
GCA_003223065.1	Scaffold	QHXU00000000	SAMN08912196	gp3 AA111	Acidobacteria bacterium
GCA_003223045.1	Scaffold	QHXT00000000	SAMN08912097	gp4 AA12	Acidobacteria bacterium
GCA_003223015.1	Scaffold	QHXP00000000	SAMN08912102	gp4 AA17	Acidobacteria bacterium
GCA_003223025.1	Scaffold	QHXR00000000	SAMN08912100	gp4 AA15	Acidobacteria bacterium
GCA_003222995.1	Scaffold	QHXO00000000	SAMN08912103	gp4 AA18	Acidobacteria bacterium
GCA_003222935.1	Scaffold	QHXL00000000	SAMN08912106	gp4 AA21	Acidobacteria bacterium
GCA_003222975.1	Scaffold	QHXN00000000	SAMN08912104	gp4 AA19	Acidobacteria bacterium
GCA_003222945.1	Scaffold	QHXM00000000	SAMN08912105	gp4 AA20	Acidobacteria bacterium
GCA_003222915.1	Scaffold	QHXJ00000000	SAMN08912108	gp4 AA23	Acidobacteria bacterium
GCA_003222895.1	Scaffold	QHXI00000000	SAMN08912109	gp4 AA24	Acidobacteria bacterium
GCA_003222855.1	Scaffold	QHXH00000000	SAMN08912110	gp4 AA25	Acidobacteria bacterium
GCA_003222845.1	Scaffold	QHXG00000000	SAMN08912111	gp4 AA26	Acidobacteria bacterium
GCA_003222835.1	Scaffold	QHXE00000000	SAMN08912113	gp4 AA28	Acidobacteria bacterium
GCA_003222755.1	Scaffold	QHXA00000000	SAMN08912151	gp5 AA66	Acidobacteria bacterium
GCA_003222775.1	Scaffold	QHXB00000000	SAMN08912150	gp5 AA65	Acidobacteria bacterium
GCA_003222765.1	Scaffold	QHWZ00000000	SAMN08912152	gp5 AA67	Acidobacteria bacterium
GCA_003222735.1	Scaffold	QHWW00000000	SAMN08912155	gp5 AA70	Acidobacteria bacterium
GCA_003222695.1	Scaffold	QHWV00000000	SAMN08912156	gp5 AA71	Acidobacteria bacterium
GCA_003222685.1	Scaffold	QHWU00000000	SAMN08912157	gp5 AA72	Acidobacteria bacterium
GCA_003222655.1	Scaffold	QHWS00000000	SAMN08912122	gp6 AA37	Acidobacteria bacterium
GCA_003222675.1	Scaffold	QHWT00000000	SAMN08912121	gp6 AA36	Acidobacteria bacterium
GCA_003222635.1	Scaffold	QHWQ00000000	SAMN08912124	gp6 AA39	Acidobacteria bacterium
GCA_003222595.1	Scaffold	QHWO00000000	SAMN08912126	gp6 AA41	Acidobacteria bacterium
GCA_003222585.1	Scaffold	QHWN00000000	SAMN08912127	gp6 AA42	Acidobacteria bacterium
GCA_003222575.1	Scaffold	QHWM00000000	SAMN08912128	gp6 AA43	Acidobacteria bacterium
GCA_003222555.1	Scaffold	QHWL00000000	SAMN08912129	gp6 AA44	Acidobacteria bacterium
GCA_003222535.1	Scaffold	QHWJ00000000	SAMN08912131	gp6 AA46	Acidobacteria bacterium
GCA_003222475.1	Scaffold	QHWG00000000	SAMN08912134	gp6 AA49	Acidobacteria bacterium
GCA_003222505.1	Scaffold	QHWH00000000	SAMN08912133	gp6 AA48	Acidobacteria bacterium
GCA_003222455.1	Scaffold	QHWF00000000	SAMN08912135	gp6 AA50	Acidobacteria bacterium
GCA_003222465.1	Scaffold	QHWE00000000	SAMN08912136	gp6 AA51	Acidobacteria bacterium
GCA_003222435.1	Scaffold	QHWD00000000	SAMN08912137	gp6 AA52	Acidobacteria bacterium
GCA_003222375.1	Scaffold	QHVX00000000	SAMN08912096	gp7 AA11	Acidobacteria bacterium
GCA_003222385.1	Scaffold	QHVV00000000	SAMN08912091	gp7 AA6	Acidobacteria bacterium
GCA_003222285.1	Scaffold	QHVN00000000	SAMN08912116	AA31	Acidobacteria bacterium
GCA_003222395.1	Scaffold	QHWB00000000	SAMN08912139	gp6 AA54	Acidobacteria bacterium
GCA_003222355.1	Scaffold	QHVU00000000	SAMN08912092	gp7 AA7	Acidobacteria bacterium
GCA_003222295.1	Scaffold	QHVP00000000	SAMN08912114	AA29	Acidobacteria bacterium
GCA_003222275.1	Scaffold	QHVJ00000000	SAMN08912120	AA35	Acidobacteria bacterium
GCA_003222305.1	Scaffold	QHVQ00000000	SAMN08912237	AA152	Acidobacteria bacterium
GCA_003223515.1	Scaffold	QHVI00000000	SAMN08912202	gp1 AA117	Acidobacteriia bacterium AA117
GCA_005888395.1	Scaffold	VAXF00000000	SAMN11380207	AC_25	Actinobacteria bacterium
GCA_005888335.1	Scaffold	VAWY00000000	SAMN11380200	AC_18	Actinobacteria bacterium
GCA_005888365.1	Scaffold	VAWZ00000000	SAMN11380201	AC_19	Actinobacteria bacterium
GCA_005888325.1	Scaffold	VAWU00000000	SAMN11380196	AC_14	Actinobacteria bacterium
GCA_005888315.1	Scaffold	VAWH00000000	SAMN11380183	AC_1	Actinobacteria bacterium
GCA_005888295.1	Scaffold	VAWP00000000	SAMN11380191	AC_9	Actinobacteria bacterium
GCA_005888465.1	Scaffold	VAYJ00000000	SAMN11380237	AC_55	Actinobacteria bacterium
GCA_005888435.1	Scaffold	VAXO00000000	SAMN11380216	AC_34	Actinobacteria bacterium
GCA_005888415.1	Scaffold	VAYB00000000	SAMN11380229	AC_47	Actinobacteria bacterium
GCA_005885565.1	Scaffold	VAXK00000000	SAMN11380212	AC_30	Actinobacteria bacterium
GCA_005885585.1	Scaffold	VAWJ00000000	SAMN11380185	AC_3	Actinobacteria bacterium
GCA_005885555.1	Scaffold	VAWN00000000	SAMN11380189	AC_7	Actinobacteria bacterium
GCA_005885525.1	Scaffold	VAWO00000000	SAMN11380190	AC_8	Actinobacteria bacterium
GCA_005885515.1	Scaffold	VAWK00000000	SAMN11380186	AC_4	Actinobacteria bacterium
GCA_005885485.1	Scaffold	VAWX00000000	SAMN11380199	AC_17	Actinobacteria bacterium
GCA_005885435.1	Scaffold	VAXE00000000	SAMN11380206	AC_24	Actinobacteria bacterium
GCA_005885445.1	Scaffold	VAWM00000000	SAMN11380188	AC_6	Actinobacteria bacterium
GCA_005885395.1	Scaffold	VAYO00000000	SAMN11380242	AC_60	Actinobacteria bacterium
GCA_005885315.1	Scaffold	VAYT00000000	SAMN11380247	AC_65	Actinobacteria bacterium
GCA_005885405.1	Scaffold	VAYN00000000	SAMN11380241	AC_59	Actinobacteria bacterium
GCA_005885345.1	Scaffold	VAYR00000000	SAMN11380245	AC_63	Actinobacteria bacterium
GCA_005885325.1	Scaffold	VAYX00000000	SAMN11380251	AC_69	Actinobacteria bacterium
GCA_005885305.1	Scaffold	VAZA00000000	SAMN11380254	AC_72	Actinobacteria bacterium
GCA_005885255.1	Scaffold	VAXI00000000	SAMN11380210	AC_28	Actinobacteria bacterium
GCA_005885225.1	Scaffold	VAXJ00000000	SAMN11380211	AC_29	Actinobacteria bacterium
GCA_005885245.1	Scaffold	VAWR00000000	SAMN11380193	AC_11	Actinobacteria bacterium
GCA_005885195.1	Scaffold	VAXN00000000	SAMN11380215	AC_33	Actinobacteria bacterium
GCA_005885175.1	Scaffold	VAXQ00000000	SAMN11380218	AC_36	Actinobacteria bacterium
GCA_005885165.1	Scaffold	VAXR00000000	SAMN11380219	AC_37	Actinobacteria bacterium
GCA_005885155.1	Scaffold	VAXV00000000	SAMN11380223	AC_41	Actinobacteria bacterium
GCA_005885115.1	Scaffold	VAXX00000000	SAMN11380225	AC_43	Actinobacteria bacterium
GCA_005885125.1	Scaffold	VAXU00000000	SAMN11380222	AC_40	Actinobacteria bacterium
GCA_005885085.1	Scaffold	VAXY00000000	SAMN11380226	AC_44	Actinobacteria bacterium
GCA_005885025.1	Scaffold	VAYC00000000	SAMN11380230	AC_48	Actinobacteria bacterium
GCA_005885035.1	Scaffold	VAXZ00000000	SAMN11380227	AC_45	Actinobacteria bacterium
GCA_005885045.1	Scaffold	VAYH00000000	SAMN11380235	AC_53	Actinobacteria bacterium
GCA_005885015.1	Scaffold	VAYG00000000	SAMN11380234	AC_52	Actinobacteria bacterium
GCA_005884985.1	Scaffold	VAYK00000000	SAMN11380238	AC_56	Actinobacteria bacterium
GCA_005884945.1	Scaffold	VAYM00000000	SAMN11380240	AC_58	Actinobacteria bacterium
GCA_005884915.1	Scaffold	VAYQ00000000	SAMN11380244	AC_62	Actinobacteria bacterium
GCA_005884935.1	Scaffold	VAYP00000000	SAMN11380243	AC_61	Actinobacteria bacterium
GCA_005884925.1	Scaffold	VAYU00000000	SAMN11380248	AC_66	Actinobacteria bacterium
GCA_005884815.1	Scaffold	VAZC00000000	SAMN11380256	AC_74	Actinobacteria bacterium
GCA_005884735.1	Scaffold	VAZE00000000	SAMN11380258	AC_76	Actinobacteria bacterium
GCA_005884845.1	Scaffold	VAZD00000000	SAMN11380257	AC_75	Actinobacteria bacterium
GCA_005884585.1	Scaffold	VAWQ00000000	SAMN11380192	AC_10	Actinobacteria bacterium
GCA_005884575.1	Scaffold	VAWW00000000	SAMN11380198	AC_16	Actinobacteria bacterium
GCA_005884515.1	Scaffold	VAWS00000000	SAMN11380194	AC_12	Actinobacteria bacterium
GCA_005884485.1	Scaffold	VAXL00000000	SAMN11380213	AC_31	Actinobacteria bacterium
GCA_005884295.1	Scaffold	VAYW00000000	SAMN11380250	AC_68	Actinobacteria bacterium
GCA_005884305.1	Scaffold	VAYL00000000	SAMN11380239	AC_57	Actinobacteria bacterium
GCA_005884155.1	Scaffold	VAXD00000000	SAMN11380205	AC_23	Actinobacteria bacterium
GCA_005884125.1	Scaffold	VAXP00000000	SAMN11380217	AC_35	Actinobacteria bacterium
GCA_005884115.1	Scaffold	VAXW00000000	SAMN11380224	AC_42	Actinobacteria bacterium
GCA_005884005.1	Scaffold	VAWI00000000	SAMN11380184	AC_2	Actinobacteria bacterium
GCA_005883995.1	Scaffold	VAXB00000000	SAMN11380203	AC_21	Actinobacteria bacterium
GCA_005883965.1	Scaffold	VAWL00000000	SAMN11380187	AC_5	Actinobacteria bacterium
GCA_005883955.1	Scaffold	VAXH00000000	SAMN11380209	AC_27	Actinobacteria bacterium
GCA_005883905.1	Scaffold	VAYD00000000	SAMN11380231	AC_49	Actinobacteria bacterium
GCA_005883875.1	Scaffold	VAYA00000000	SAMN11380228	AC_46	Actinobacteria bacterium
GCA_005883885.1	Scaffold	VAYF00000000	SAMN11380233	AC_51	Actinobacteria bacterium
GCA_005883465.1	Scaffold	VAYI00000000	SAMN11380236	AC_54	Actinobacteria bacterium
GCA_005883415.1	Scaffold	VAWT00000000	SAMN11380195	AC_13	Actinobacteria bacterium
GCA_005883395.1	Scaffold	VAXC00000000	SAMN11380204	AC_22	Actinobacteria bacterium
GCA_005883365.1	Scaffold	VAXA00000000	SAMN11380202	AC_20	Actinobacteria bacterium
GCA_005883355.1	Scaffold	VAXG00000000	SAMN11380208	AC_26	Actinobacteria bacterium
GCA_005883335.1	Scaffold	VAXM00000000	SAMN11380214	AC_32	Actinobacteria bacterium
GCA_005883295.1	Scaffold	VAWV00000000	SAMN11380197	AC_15	Actinobacteria bacterium
GCA_005883235.1	Scaffold	VAYE00000000	SAMN11380232	AC_50	Actinobacteria bacterium
GCA_005883255.1	Scaffold	VAXS00000000	SAMN11380220	AC_38	Actinobacteria bacterium
GCA_005883245.1	Scaffold	VAXT00000000	SAMN11380221	AC_39	Actinobacteria bacterium
GCA_005883215.1	Scaffold	VAYS00000000	SAMN11380246	AC_64	Actinobacteria bacterium
GCA_005883175.1	Scaffold	VAYV00000000	SAMN11380249	AC_67	Actinobacteria bacterium
GCA_005883145.1	Scaffold	VAZB00000000	SAMN11380255	AC_73	Actinobacteria bacterium
GCA_005882645.1	Scaffold	VAYY00000000	SAMN11380252	AC_70	Actinobacteria bacterium
GCA_005882515.1	Scaffold	VAYZ00000000	SAMN11380253	AC_71	Actinobacteria bacterium
GCA_005888425.1	Scaffold	VAZF00000000	SAMN11380259	AP_1	Alphaproteobacteria bacterium
GCA_005888565.1	Scaffold	VBAG00000000	SAMN11380286	AP_28	Alphaproteobacteria bacterium
GCA_005888555.1	Scaffold	VAZJ00000000	SAMN11380263	AP_5	Alphaproteobacteria bacterium
GCA_005888525.1	Scaffold	VBAB00000000	SAMN11380281	AP_23	Alphaproteobacteria bacterium
GCA_005888515.1	Scaffold	VAZR00000000	SAMN11380271	AP_13	Alphaproteobacteria bacterium
GCA_005888495.1	Scaffold	VAZI00000000	SAMN11380262	AP_4	Alphaproteobacteria bacterium
GCA_005882475.1	Scaffold	VAZP00000000	SAMN11380269	AP_11	Alphaproteobacteria bacterium
GCA_005882425.1	Scaffold	VAZY00000000	SAMN11380278	AP_20	Alphaproteobacteria bacterium
GCA_005882415.1	Scaffold	VBAE00000000	SAMN11380284	AP_26	Alphaproteobacteria bacterium
GCA_005882395.1	Scaffold	VAZN00000000	SAMN11380267	AP_9	Alphaproteobacteria bacterium
GCA_005882365.1	Scaffold	VAZW00000000	SAMN11380276	AP_18	Alphaproteobacteria bacterium
GCA_005882355.1	Scaffold	VAZX00000000	SAMN11380277	AP_19	Alphaproteobacteria bacterium
GCA_005883135.1	Scaffold	VAZM00000000	SAMN11380266	AP_8	Alphaproteobacteria bacterium
GCA_005883105.1	Scaffold	VBAA00000000	SAMN11380280	AP_22	Alphaproteobacteria bacterium
GCA_005883115.1	Scaffold	VAZQ00000000	SAMN11380270	AP_12	Alphaproteobacteria bacterium
GCA_005883305.1	Contig	VBAC00000000	SAMN11380282	AP_24	Alphaproteobacteria bacterium
GCA_005883445.1	Scaffold	VAZL00000000	SAMN11380265	AP_7	Alphaproteobacteria bacterium
GCA_005884465.1	Scaffold	VAZH00000000	SAMN11380261	AP_3	Alphaproteobacteria bacterium
GCA_005884545.1	Scaffold	VBAD00000000	SAMN11380283	AP_25	Alphaproteobacteria bacterium
GCA_005884745.1	Scaffold	VAZU00000000	SAMN11380274	AP_16	Alphaproteobacteria bacterium
GCA_005884765.1	Scaffold	VAZV00000000	SAMN11380275	AP_17	Alphaproteobacteria bacterium
GCA_005884595.1	Scaffold	VAZK00000000	SAMN11380264	AP_6	Alphaproteobacteria bacterium
GCA_005884715.1	Scaffold	VAZZ00000000	SAMN11380279	AP_21	Alphaproteobacteria bacterium
GCA_005884705.1	Scaffold	VBAF00000000	SAMN11380285	AP_27	Alphaproteobacteria bacterium
GCA_005884685.1	Scaffold	VBAH00000000	SAMN11380287	AP_29	Alphaproteobacteria bacterium
GCA_005884835.1	Scaffold	VAZO00000000	SAMN11380268	AP_10	Alphaproteobacteria bacterium
GCA_005884855.1	Scaffold	VAZS00000000	SAMN11380272	AP_14	Alphaproteobacteria bacterium
GCA_005884825.1	Scaffold	VAZT00000000	SAMN11380273	AP_15	Alphaproteobacteria bacterium
GCA_005885285.1	Scaffold	VAZG00000000	SAMN11380260	AP_2	Alphaproteobacteria bacterium
GCA_005884665.1	Scaffold	VBAT00000000	SAMN11380299	BD_4	Bacteroidetes bacterium
GCA_005883855.1	Scaffold	VBAU00000000	SAMN11380300	BD_5	Bacteroidetes bacterium
GCA_005883765.1	Scaffold	VBAQ00000000	SAMN11380296	BD_1	Bacteroidetes bacterium
GCA_005882975.1	Scaffold	VBAS00000000	SAMN11380298	BD_3	Bacteroidetes bacterium
GCA_005882315.1	Scaffold	VBAR00000000	SAMN11380297	BD_2	Bacteroidetes bacterium
GCA_005882175.1	Scaffold	VBCC00000000	SAMN11380334	BP_7	Betaproteobacteria bacterium
GCA_005882155.1	Scaffold	VBCQ00000000	SAMN11380348	BP_21	Betaproteobacteria bacterium
GCA_005882865.1	Scaffold	VBDF00000000	SAMN11380363	BP_36	Betaproteobacteria bacterium
GCA_005883655.1	Scaffold	VBDA00000000	SAMN11380358	BP_31	Betaproteobacteria bacterium
GCA_005882995.1	Scaffold	VBCY00000000	SAMN11380356	BP_29	Betaproteobacteria bacterium
GCA_005883015.1	Scaffold	VBDH00000000	SAMN11380365	BP_38	Betaproteobacteria bacterium
GCA_005883005.1	Scaffold	VBBW00000000	SAMN11380328	BP_1	Betaproteobacteria bacterium
GCA_005882855.1	Scaffold	VBCB00000000	SAMN11380333	BP_6	Betaproteobacteria bacterium
GCA_005882785.1	Scaffold	VBDK00000000	SAMN11380368	BP_41	Betaproteobacteria bacterium
GCA_005881305.1	Scaffold	VBDG00000000	SAMN11380364	BP_37	Betaproteobacteria bacterium
GCA_005882235.1	Scaffold	VBCT00000000	SAMN11380351	BP_24	Betaproteobacteria bacterium
GCA_005882215.1	Scaffold	VBCK00000000	SAMN11380342	BP_15	Betaproteobacteria bacterium
GCA_005881935.1	Scaffold	VBCD00000000	SAMN11380335	BP_8	Betaproteobacteria bacterium
GCA_005881875.1	Scaffold	VBCV00000000	SAMN11380353	BP_26	Betaproteobacteria bacterium
GCA_005881895.1	Scaffold	VBCG00000000	SAMN11380338	BP_11	Betaproteobacteria bacterium
GCA_005881815.1	Scaffold	VBCX00000000	SAMN11380355	BP_28	Betaproteobacteria bacterium
GCA_005881785.1	Scaffold	VBDB00000000	SAMN11380359	BP_32	Betaproteobacteria bacterium
GCA_005881765.1	Scaffold	VBDC00000000	SAMN11380360	BP_33	Betaproteobacteria bacterium
GCA_005881745.1	Scaffold	VBDI00000000	SAMN11380366	BP_39	Betaproteobacteria bacterium
GCA_005881835.1	Scaffold	VBCW00000000	SAMN11380354	BP_27	Betaproteobacteria bacterium
GCA_005884345.1	Scaffold	VBCF00000000	SAMN11380337	BP_10	Betaproteobacteria bacterium
GCA_005884335.1	Scaffold	VBCJ00000000	SAMN11380341	BP_14	Betaproteobacteria bacterium
GCA_005883675.1	Scaffold	VBCM00000000	SAMN11380344	BP_17	Betaproteobacteria bacterium
GCA_005883665.1	Scaffold	VBDE00000000	SAMN11380362	BP_35	Betaproteobacteria bacterium
GCA_005884455.1	Scaffold	VBCH00000000	SAMN11380339	BP_12	Betaproteobacteria bacterium
GCA_005884255.1	Scaffold	VBDL00000000	SAMN11380369	BP_42	Betaproteobacteria bacterium
GCA_005889025.1	Scaffold	VBCZ00000000	SAMN11380357	BP_30	Betaproteobacteria bacterium
GCA_005889035.1	Scaffold	VBDD00000000	SAMN11380361	BP_34	Betaproteobacteria bacterium
GCA_005889005.1	Scaffold	VBDJ00000000	SAMN11380367	BP_40	Betaproteobacteria bacterium
GCA_005888995.1	Scaffold	VBCU00000000	SAMN11380352	BP_25	Betaproteobacteria bacterium
GCA_005888955.1	Scaffold	VBCS00000000	SAMN11380350	BP_23	Betaproteobacteria bacterium
GCA_005888935.1	Scaffold	VBCR00000000	SAMN11380349	BP_22	Betaproteobacteria bacterium
GCA_005888925.1	Scaffold	VBCP00000000	SAMN11380347	BP_20	Betaproteobacteria bacterium
GCA_005888905.1	Scaffold	VBCO00000000	SAMN11380346	BP_19	Betaproteobacteria bacterium
GCA_005888895.1	Scaffold	VBCN00000000	SAMN11380345	BP_18	Betaproteobacteria bacterium
GCA_005888865.1	Scaffold	VBCL00000000	SAMN11380343	BP_16	Betaproteobacteria bacterium
GCA_005888845.1	Scaffold	VBCI00000000	SAMN11380340	BP_13	Betaproteobacteria bacterium
GCA_005888835.1	Scaffold	VBBZ00000000	SAMN11380331	BP_4	Betaproteobacteria bacterium
GCA_005888805.1	Scaffold	VBBX00000000	SAMN11380329	BP_2	Betaproteobacteria bacterium
GCA_005881595.1	Scaffold	VBBY00000000	SAMN11380330	BP_3	Betaproteobacteria bacterium
GCA_005881575.1	Scaffold	VBCA00000000	SAMN11380332	BP_5	Betaproteobacteria bacterium
GCA_005881635.1	Scaffold	VBCE00000000	SAMN11380336	BP_9	Betaproteobacteria bacterium
GCA_005881355.1	Scaffold	VBDM00000000	SAMN11380370	BP_43	Betaproteobacteria bacterium
GCA_003222245.1	Scaffold	QHVH00000000	SAMN08912098	gp4 AA13	Blastocatellia bacterium AA13
GCA_005888795.1	Scaffold	VBBU00000000	SAMN11380326	BA_26	Candidatus Bathyarchaeota archaeon
GCA_005888755.1	Scaffold	VBBQ00000000	SAMN11380322	BA_22	Candidatus Bathyarchaeota archaeon
GCA_005888745.1	Scaffold	VBBS00000000	SAMN11380324	BA_24	Candidatus Bathyarchaeota archaeon
GCA_005888735.1	Scaffold	VBBN00000000	SAMN11380319	BA_19	Candidatus Bathyarchaeota archaeon
GCA_005888705.1	Scaffold	VBBK00000000	SAMN11380316	BA_16	Candidatus Bathyarchaeota archaeon
GCA_005888695.1	Scaffold	VBBH00000000	SAMN11380313	BA_13	Candidatus Bathyarchaeota archaeon
GCA_005888675.1	Scaffold	VBBA00000000	SAMN11380306	BA_6	Candidatus Bathyarchaeota archaeon
GCA_005888625.1	Scaffold	VBAV00000000	SAMN11380301	BA_1	Candidatus Bathyarchaeota archaeon
GCA_005888635.1	Contig	VBAW00000000	SAMN11380302	BA_2	Candidatus Bathyarchaeota archaeon
GCA_005884265.1	Scaffold	VBBL00000000	SAMN11380317	BA_17	Candidatus Bathyarchaeota archaeon
GCA_005884235.1	Scaffold	VBBC00000000	SAMN11380308	BA_8	Candidatus Bathyarchaeota archaeon
GCA_005884215.1	Scaffold	VBBM00000000	SAMN11380318	BA_18	Candidatus Bathyarchaeota archaeon
GCA_005884195.1	Scaffold	VBBP00000000	SAMN11380321	BA_21	Candidatus Bathyarchaeota archaeon
GCA_005884635.1	Contig	VBBF00000000	SAMN11380311	BA_11	Candidatus Bathyarchaeota archaeon
GCA_005884605.1	Scaffold	VBBE00000000	SAMN11380310	BA_10	Candidatus Bathyarchaeota archaeon
GCA_005881695.1	Contig	VBBT00000000	SAMN11380325	BA_25	Candidatus Bathyarchaeota archaeon
GCA_005882955.1	Scaffold	VBBB00000000	SAMN11380307	BA_7	Candidatus Bathyarchaeota archaeon
GCA_005883075.1	Scaffold	VBAX00000000	SAMN11380303	BA_3	Candidatus Bathyarchaeota archaeon
GCA_005883085.1	Contig	VBAY00000000	SAMN11380304	BA_4	Candidatus Bathyarchaeota archaeon
GCA_005883695.1	Scaffold	VBBV00000000	SAMN11380327	BA_27	Candidatus Bathyarchaeota archaeon
GCA_005883755.1	Scaffold	VBBI00000000	SAMN11380314	BA_14	Candidatus Bathyarchaeota archaeon
GCA_005883735.1	Scaffold	VBBJ00000000	SAMN11380315	BA_15	Candidatus Bathyarchaeota archaeon
GCA_005882905.1	Scaffold	VBBG00000000	SAMN11380312	BA_12	Candidatus Bathyarchaeota archaeon
GCA_005882885.1	Scaffold	VBBO00000000	SAMN11380320	BA_20	Candidatus Bathyarchaeota archaeon
GCA_005882895.1	Scaffold	VBBD00000000	SAMN11380309	BA_9	Candidatus Bathyarchaeota archaeon
GCA_005881655.1	Scaffold	VBAZ00000000	SAMN11380305	BA_5	Candidatus Bathyarchaeota archaeon
GCA_005881615.1	Scaffold	VBBR00000000	SAMN11380323	BA_23	Candidatus Bathyarchaeota archaeon
GCA_005893365.1	Scaffold	VBPB00000000	SAMN11380671	WS_11	Candidatus Eisenbacteria bacterium
GCA_005893305.1	Scaffold	VBOZ00000000	SAMN11380669	WS_9	Candidatus Eisenbacteria bacterium
GCA_005893285.1	Scaffold	VBPA00000000	SAMN11380670	WS_10	Candidatus Eisenbacteria bacterium
GCA_005893275.1	Scaffold	VBOW00000000	SAMN11380666	WS_6	Candidatus Eisenbacteria bacterium
GCA_005893295.1	Scaffold	VBOY00000000	SAMN11380668	WS_8	Candidatus Eisenbacteria bacterium
GCA_005893265.1	Scaffold	VBOX00000000	SAMN11380667	WS_7	Candidatus Eisenbacteria bacterium
GCA_005893185.1	Scaffold	VBOS00000000	SAMN11380662	WS_2	Candidatus Eisenbacteria bacterium
GCA_005893195.1	Scaffold	VBOV00000000	SAMN11380665	WS_5	Candidatus Eisenbacteria bacterium
GCA_005893225.1	Scaffold	VBOT00000000	SAMN11380663	WS_3	Candidatus Eisenbacteria bacterium
GCA_005893175.1	Scaffold	VBOU00000000	SAMN11380664	WS_4	Candidatus Eisenbacteria bacterium
GCA_005893165.1	Scaffold	VBOR00000000	SAMN11380661	WS_1	Candidatus Eisenbacteria bacterium
GCA_003221695.1	Contig	QHSX00000000	SAMN08911926	AR20	Candidatus Rokubacteria bacterium
GCA_003221675.1	Scaffold	QHSW00000000	SAMN08911927	AR21	Candidatus Rokubacteria bacterium
GCA_003221655.1	Scaffold	QHSV00000000	SAMN08911928	AR22	Candidatus Rokubacteria bacterium
GCA_003221635.1	Scaffold	QHSR00000000	SAMN08911932	AR26	Candidatus Rokubacteria bacterium
GCA_003221615.1	Scaffold	QHSQ00000000	SAMN08911933	AR27	Candidatus Rokubacteria bacterium
GCA_003221595.1	Scaffold	QHSM00000000	SAMN08911936	AR30	Candidatus Rokubacteria bacterium
GCA_003221555.1	Scaffold	QHSJ00000000	SAMN08911939	AR33	Candidatus Rokubacteria bacterium
GCA_003221575.1	Scaffold	QHSK00000000	SAMN08911938	AR32	Candidatus Rokubacteria bacterium
GCA_003221495.1	Scaffold	QHSH00000000	SAMN08911941	AR35	Candidatus Rokubacteria bacterium
GCA_003221505.1	Scaffold	QHSE00000000	SAMN08911944	AR38	Candidatus Rokubacteria bacterium
GCA_003221515.1	Scaffold	QHSI00000000	SAMN08911940	AR34	Candidatus Rokubacteria bacterium
GCA_003221475.1	Scaffold	QHRY00000000	SAMN08911949	AR43	Candidatus Rokubacteria bacterium
GCA_003221455.1	Scaffold	QHRX00000000	SAMN08911950	AR44	Candidatus Rokubacteria bacterium
GCA_003221435.1	Scaffold	QHRS00000000	SAMN08911915	AR9	Candidatus Rokubacteria bacterium
GCA_003221715.1	Scaffold	QHTH00000000	SAMN08911917	AR11	Candidatus Rokubacteria bacterium
GCA_003220735.1	Scaffold	QHTI00000000	SAMN08911916	AR10	Candidatus Rokubacteria bacterium
GCA_003220715.1	Scaffold	QHTF00000000	SAMN08911919	AR13	Candidatus Rokubacteria bacterium
GCA_003220225.1	Scaffold	QHRU00000000	SAMN08911913	AR7	Candidatus Rokubacteria bacterium
GCA_003220195.1	Scaffold	QHRT00000000	SAMN08911914	AR8	Candidatus Rokubacteria bacterium
GCA_003220725.1	Scaffold	QHTG00000000	SAMN08911918	AR12	Candidatus Rokubacteria bacterium
GCA_003220675.1	Scaffold	QHTD00000000	SAMN08911921	AR15	Candidatus Rokubacteria bacterium
GCA_003220655.1	Scaffold	QHTC00000000	SAMN08911922	AR16	Candidatus Rokubacteria bacterium
GCA_003220685.1	Scaffold	QHTE00000000	SAMN08911920	AR14	Candidatus Rokubacteria bacterium
GCA_003220615.1	Scaffold	QHTB00000000	SAMN08911923	AR17	Candidatus Rokubacteria bacterium
GCA_003220605.1	Scaffold	QHTA00000000	SAMN08911924	AR18	Candidatus Rokubacteria bacterium
GCA_003220595.1	Scaffold	QHSZ00000000	SAMN08911925	AR19	Candidatus Rokubacteria bacterium
GCA_003220575.1	Scaffold	QHSY00000000	SAMN08911908	AR2	Candidatus Rokubacteria bacterium
GCA_003220535.1	Scaffold	QHSU00000000	SAMN08911929	AR23	Candidatus Rokubacteria bacterium
GCA_003220515.1	Scaffold	QHSS00000000	SAMN08911931	AR25	Candidatus Rokubacteria bacterium
GCA_003220525.1	Scaffold	QHST00000000	SAMN08911930	AR24	Candidatus Rokubacteria bacterium
GCA_003220495.1	Scaffold	QHSP00000000	SAMN08911934	AR28	Candidatus Rokubacteria bacterium
GCA_003220425.1	Scaffold	QHSG00000000	SAMN08911942	AR36	Candidatus Rokubacteria bacterium
GCA_003220475.1	Scaffold	QHSO00000000	SAMN08911935	AR29	Candidatus Rokubacteria bacterium
GCA_003220415.1	Scaffold	QHSN00000000	SAMN08911909	AR3	Candidatus Rokubacteria bacterium
GCA_003220435.1	Scaffold	QHSL00000000	SAMN08911937	AR31	Candidatus Rokubacteria bacterium
GCA_003220385.1	Scaffold	QHSF00000000	SAMN08911943	AR37	Candidatus Rokubacteria bacterium
GCA_003220345.1	Scaffold	QHSC00000000	SAMN08911910	AR4	Candidatus Rokubacteria bacterium
GCA_003220335.1	Scaffold	QHSB00000000	SAMN08911946	AR40	Candidatus Rokubacteria bacterium
GCA_003220365.1	Scaffold	QHSD00000000	SAMN08911945	AR39	Candidatus Rokubacteria bacterium
GCA_003220255.1	Scaffold	QHRV00000000	SAMN08911912	AR6	Candidatus Rokubacteria bacterium
GCA_003220315.1	Contig	QHSA00000000	SAMN08911947	AR41	Candidatus Rokubacteria bacterium
GCA_003220275.1	Scaffold	QHRZ00000000	SAMN08911948	AR42	Candidatus Rokubacteria bacterium
GCA_003220265.1	Scaffold	QHRW00000000	SAMN08911911	AR5	Candidatus Rokubacteria bacterium
GCA_005887895.1	Scaffold	VBPC00000000	SAMN11380672	AR_45	Candidatus Rokubacteria bacterium
GCA_005889535.1	Scaffold	VBHC00000000	SAMN11380464	CF_94	Chloroflexi bacterium
GCA_005889525.1	Scaffold	VBHG00000000	SAMN11380468	CF_98	Chloroflexi bacterium
GCA_005889515.1	Scaffold	VBHE00000000	SAMN11380466	CF_96	Chloroflexi bacterium
GCA_005889495.1	Scaffold	VBHA00000000	SAMN11380462	CF_92	Chloroflexi bacterium
GCA_005889475.1	Scaffold	VBGT00000000	SAMN11380455	CF_85	Chloroflexi bacterium
GCA_005889445.1	Scaffold	VBGS00000000	SAMN11380454	CF_84	Chloroflexi bacterium
GCA_005889415.1	Scaffold	VBGF00000000	SAMN11380441	CF_71	Chloroflexi bacterium
GCA_005889405.1	Scaffold	VBFY00000000	SAMN11380434	CF_64	Chloroflexi bacterium
GCA_005889395.1	Scaffold	VBFX00000000	SAMN11380433	CF_63	Chloroflexi bacterium
GCA_005889375.1	Scaffold	VBFS00000000	SAMN11380428	CF_58	Chloroflexi bacterium
GCA_005889345.1	Scaffold	VBFR00000000	SAMN11380427	CF_57	Chloroflexi bacterium
GCA_005889335.1	Scaffold	VBFN00000000	SAMN11380423	CF_53	Chloroflexi bacterium
GCA_005889275.1	Scaffold	VBFI00000000	SAMN11380418	CF_48	Chloroflexi bacterium
GCA_005889295.1	Scaffold	VBEY00000000	SAMN11380408	CF_38	Chloroflexi bacterium
GCA_005889285.1	Scaffold	VBFF00000000	SAMN11380415	CF_45	Chloroflexi bacterium
GCA_005889245.1	Scaffold	VBEV00000000	SAMN11380405	CF_35	Chloroflexi bacterium
GCA_005889225.1	Scaffold	VBEW00000000	SAMN11380406	CF_36	Chloroflexi bacterium
GCA_005889205.1	Scaffold	VBET00000000	SAMN11380403	CF_33	Chloroflexi bacterium
GCA_005889195.1	Scaffold	VBEL00000000	SAMN11380395	CF_25	Chloroflexi bacterium
GCA_005889175.1	Scaffold	VBER00000000	SAMN11380401	CF_31	Chloroflexi bacterium
GCA_005889135.1	Scaffold	VBEK00000000	SAMN11380394	CF_24	Chloroflexi bacterium
GCA_005889125.1	Scaffold	VBEB00000000	SAMN11380385	CF_15	Chloroflexi bacterium
GCA_005889115.1	Scaffold	VBED00000000	SAMN11380387	CF_17	Chloroflexi bacterium
GCA_005889085.1	Scaffold	VBDS00000000	SAMN11380376	CF_6	Chloroflexi bacterium
GCA_005889075.1	Scaffold	VBDQ00000000	SAMN11380374	CF_4	Chloroflexi bacterium
GCA_005887765.1	Scaffold	VBIH00000000	SAMN11380495	CF_125	Chloroflexi bacterium
GCA_005887745.1	Scaffold	VBIO00000000	SAMN11380502	CF_132	Chloroflexi bacterium
GCA_005887735.1	Scaffold	VBII00000000	SAMN11380496	CF_126	Chloroflexi bacterium
GCA_005887695.1	Scaffold	VBHU00000000	SAMN11380482	CF_112	Chloroflexi bacterium
GCA_005887685.1	Scaffold	VBHJ00000000	SAMN11380471	CF_101	Chloroflexi bacterium
GCA_005887675.1	Scaffold	VBHR00000000	SAMN11380479	CF_109	Chloroflexi bacterium
GCA_005887655.1	Scaffold	VBHM00000000	SAMN11380474	CF_104	Chloroflexi bacterium
GCA_005888075.1	Scaffold	VBKD00000000	SAMN11380543	CF_173	Chloroflexi bacterium
GCA_005888045.1	Scaffold	VBJY00000000	SAMN11380538	CF_168	Chloroflexi bacterium
GCA_005888035.1	Scaffold	VBJU00000000	SAMN11380534	CF_164	Chloroflexi bacterium
GCA_005888015.1	Scaffold	VBJL00000000	SAMN11380525	CF_155	Chloroflexi bacterium
GCA_005887995.1	Scaffold	VBJD00000000	SAMN11380517	CF_147	Chloroflexi bacterium
GCA_005882485.1	Scaffold	VBGW00000000	SAMN11380458	CF_88	Chloroflexi bacterium
GCA_005882665.1	Scaffold	VBFA00000000	SAMN11380410	CF_40	Chloroflexi bacterium
GCA_005882655.1	Scaffold	VBGZ00000000	SAMN11380461	CF_91	Chloroflexi bacterium
GCA_005882635.1	Scaffold	VBFG00000000	SAMN11380416	CF_46	Chloroflexi bacterium
GCA_005882595.1	Scaffold	VBFM00000000	SAMN11380422	CF_52	Chloroflexi bacterium
GCA_005882585.1	Scaffold	VBFQ00000000	SAMN11380426	CF_56	Chloroflexi bacterium
GCA_005882575.1	Scaffold	VBGK00000000	SAMN11380446	CF_76	Chloroflexi bacterium
GCA_005882545.1	Scaffold	VBFK00000000	SAMN11380420	CF_50	Chloroflexi bacterium
GCA_005882525.1	Scaffold	VBGO00000000	SAMN11380450	CF_80	Chloroflexi bacterium
GCA_005882135.1	Scaffold	VBDR00000000	SAMN11380375	CF_5	Chloroflexi bacterium
GCA_005882115.1	Scaffold	VBEG00000000	SAMN11380390	CF_20	Chloroflexi bacterium
GCA_005882065.1	Scaffold	VBFL00000000	SAMN11380421	CF_51	Chloroflexi bacterium
GCA_005882055.1	Scaffold	VBGQ00000000	SAMN11380452	CF_82	Chloroflexi bacterium
GCA_005882045.1	Scaffold	VBHO00000000	SAMN11380476	CF_106	Chloroflexi bacterium
GCA_005882035.1	Scaffold	VBEM00000000	SAMN11380396	CF_26	Chloroflexi bacterium
GCA_005882005.1	Scaffold	VBIG00000000	SAMN11380494	CF_124	Chloroflexi bacterium
GCA_005881995.1	Scaffold	VBHV00000000	SAMN11380483	CF_113	Chloroflexi bacterium
GCA_005881975.1	Contig	VBHL00000000	SAMN11380473	CF_103	Chloroflexi bacterium
GCA_005881955.1	Scaffold	VBIJ00000000	SAMN11380497	CF_127	Chloroflexi bacterium
GCA_005882985.1	Scaffold	VBEJ00000000	SAMN11380393	CF_23	Chloroflexi bacterium
GCA_005883475.1	Scaffold	VBGC00000000	SAMN11380438	CF_68	Chloroflexi bacterium
GCA_005883405.1	Scaffold	VBGG00000000	SAMN11380442	CF_72	Chloroflexi bacterium
GCA_005882825.1	Scaffold	VBDO00000000	SAMN11380372	CF_2	Chloroflexi bacterium
GCA_005882775.1	Scaffold	VBDY00000000	SAMN11380382	CF_12	Chloroflexi bacterium
GCA_005882755.1	Scaffold	VBDW00000000	SAMN11380380	CF_10	Chloroflexi bacterium
GCA_005882765.1	Scaffold	VBDV00000000	SAMN11380379	CF_9	Chloroflexi bacterium
GCA_005882725.1	Scaffold	VBEH00000000	SAMN11380391	CF_21	Chloroflexi bacterium
GCA_005882715.1	Scaffold	VBEI00000000	SAMN11380392	CF_22	Chloroflexi bacterium
GCA_005882255.1	Scaffold	VBEZ00000000	SAMN11380409	CF_39	Chloroflexi bacterium
GCA_005882195.1	Scaffold	VBEP00000000	SAMN11380399	CF_29	Chloroflexi bacterium
GCA_005881885.1	Scaffold	VBDX00000000	SAMN11380381	CF_11	Chloroflexi bacterium
GCA_005881675.1	Scaffold	VBFC00000000	SAMN11380412	CF_42	Chloroflexi bacterium
GCA_005881825.1	Scaffold	VBEO00000000	SAMN11380398	CF_28	Chloroflexi bacterium
GCA_005881735.1	Scaffold	VBDN00000000	SAMN11380371	CF_1	Chloroflexi bacterium
GCA_005881715.1	Scaffold	VBEE00000000	SAMN11380388	CF_18	Chloroflexi bacterium
GCA_005880255.1	Scaffold	VBJM00000000	SAMN11380526	CF_156	Chloroflexi bacterium
GCA_005880315.1	Scaffold	VBHB00000000	SAMN11380463	CF_93	Chloroflexi bacterium
GCA_005880175.1	Scaffold	VBJR00000000	SAMN11380531	CF_161	Chloroflexi bacterium
GCA_005880265.1	Scaffold	VBIK00000000	SAMN11380498	CF_128	Chloroflexi bacterium
GCA_005880085.1	Scaffold	VBKB00000000	SAMN11380541	CF_171	Chloroflexi bacterium
GCA_005880215.1	Scaffold	VBJO00000000	SAMN11380528	CF_158	Chloroflexi bacterium
GCA_005880065.1	Scaffold	VBJW00000000	SAMN11380536	CF_166	Chloroflexi bacterium
GCA_005880205.1	Scaffold	VBJN00000000	SAMN11380527	CF_157	Chloroflexi bacterium
GCA_005879895.1	Scaffold	VBIY00000000	SAMN11380512	CF_142	Chloroflexi bacterium
GCA_005880155.1	Scaffold	VBJQ00000000	SAMN11380530	CF_160	Chloroflexi bacterium
GCA_005880165.1	Scaffold	VBJP00000000	SAMN11380529	CF_159	Chloroflexi bacterium
GCA_005880075.1	Scaffold	VBJT00000000	SAMN11380533	CF_163	Chloroflexi bacterium
GCA_005880055.1	Scaffold	VBJS00000000	SAMN11380532	CF_162	Chloroflexi bacterium
GCA_005879935.1	Scaffold	VBIF00000000	SAMN11380493	CF_123	Chloroflexi bacterium
GCA_005880035.1	Scaffold	VBJA00000000	SAMN11380514	CF_144	Chloroflexi bacterium
GCA_005881295.1	Scaffold	VBHS00000000	SAMN11380480	CF_110	Chloroflexi bacterium
GCA_005881275.1	Scaffold	VBEF00000000	SAMN11380389	CF_19	Chloroflexi bacterium
GCA_005881255.1	Scaffold	VBIB00000000	SAMN11380489	CF_119	Chloroflexi bacterium
GCA_005881235.1	Scaffold	VBEQ00000000	SAMN11380400	CF_30	Chloroflexi bacterium
GCA_005881215.1	Scaffold	VBDZ00000000	SAMN11380383	CF_13	Chloroflexi bacterium
GCA_005881015.1	Scaffold	VBIN00000000	SAMN11380501	CF_131	Chloroflexi bacterium
GCA_005881185.1	Scaffold	VBFB00000000	SAMN11380411	CF_41	Chloroflexi bacterium
GCA_005881175.1	Scaffold	VBEN00000000	SAMN11380397	CF_27	Chloroflexi bacterium
GCA_005881085.1	Scaffold	VBGU00000000	SAMN11380456	CF_86	Chloroflexi bacterium
GCA_005881155.1	Scaffold	VBHN00000000	SAMN11380475	CF_105	Chloroflexi bacterium
GCA_005881055.1	Scaffold	VBHW00000000	SAMN11380484	CF_114	Chloroflexi bacterium
GCA_005881115.1	Scaffold	VBEX00000000	SAMN11380407	CF_37	Chloroflexi bacterium
GCA_005880965.1	Scaffold	VBGB00000000	SAMN11380437	CF_67	Chloroflexi bacterium
GCA_005881135.1	Scaffold	VBES00000000	SAMN11380402	CF_32	Chloroflexi bacterium
GCA_005881025.1	Scaffold	VBFO00000000	SAMN11380424	CF_54	Chloroflexi bacterium
GCA_005881035.1	Scaffold	VBIE00000000	SAMN11380492	CF_122	Chloroflexi bacterium
GCA_005880935.1	Scaffold	VBIV00000000	SAMN11380509	CF_139	Chloroflexi bacterium
GCA_005880945.1	Scaffold	VBIU00000000	SAMN11380508	CF_138	Chloroflexi bacterium
GCA_005880895.1	Scaffold	VBJF00000000	SAMN11380519	CF_149	Chloroflexi bacterium
GCA_005880915.1	Scaffold	VBIW00000000	SAMN11380510	CF_140	Chloroflexi bacterium
GCA_005880755.1	Scaffold	VBGV00000000	SAMN11380457	CF_87	Chloroflexi bacterium
GCA_005880875.1	Scaffold	VBJI00000000	SAMN11380522	CF_152	Chloroflexi bacterium
GCA_005880855.1	Scaffold	VBGM00000000	SAMN11380448	CF_78	Chloroflexi bacterium
GCA_005880815.1	Scaffold	VBFT00000000	SAMN11380429	CF_59	Chloroflexi bacterium
GCA_005880985.1	Contig	VBIQ00000000	SAMN11380504	CF_134	Chloroflexi bacterium
GCA_005880655.1	Scaffold	VBJH00000000	SAMN11380521	CF_151	Chloroflexi bacterium
GCA_005880595.1	Scaffold	VBIX00000000	SAMN11380511	CF_141	Chloroflexi bacterium
GCA_005880805.1	Scaffold	VBFZ00000000	SAMN11380435	CF_65	Chloroflexi bacterium
GCA_005880415.1	Scaffold	VBHD00000000	SAMN11380465	CF_95	Chloroflexi bacterium
GCA_005880745.1	Scaffold	VBGX00000000	SAMN11380459	CF_89	Chloroflexi bacterium
GCA_005880795.1	Scaffold	VBGP00000000	SAMN11380451	CF_81	Chloroflexi bacterium
GCA_005880665.1	Scaffold	VBHY00000000	SAMN11380486	CF_116	Chloroflexi bacterium
GCA_005880735.1	Scaffold	VBGH00000000	SAMN11380443	CF_73	Chloroflexi bacterium
GCA_005880715.1	Scaffold	VBGL00000000	SAMN11380447	CF_77	Chloroflexi bacterium
GCA_005880695.1	Scaffold	VBGR00000000	SAMN11380453	CF_83	Chloroflexi bacterium
GCA_005880275.1	Scaffold	VBHZ00000000	SAMN11380487	CF_117	Chloroflexi bacterium
GCA_005880535.1	Scaffold	VBJC00000000	SAMN11380516	CF_146	Chloroflexi bacterium
GCA_005880615.1	Scaffold	VBID00000000	SAMN11380491	CF_121	Chloroflexi bacterium
GCA_005880605.1	Scaffold	VBIS00000000	SAMN11380506	CF_136	Chloroflexi bacterium
GCA_005880515.1	Scaffold	VBJG00000000	SAMN11380520	CF_150	Chloroflexi bacterium
GCA_005880525.1	Scaffold	VBFW00000000	SAMN11380432	CF_62	Chloroflexi bacterium
GCA_005880425.1	Scaffold	VBHH00000000	SAMN11380469	CF_99	Chloroflexi bacterium
GCA_005880365.1	Scaffold	VBIM00000000	SAMN11380500	CF_130	Chloroflexi bacterium
GCA_005880575.1	Contig	VBIZ00000000	SAMN11380513	CF_143	Chloroflexi bacterium
GCA_005880495.1	Scaffold	VBGA00000000	SAMN11380436	CF_66	Chloroflexi bacterium
GCA_005880445.1	Scaffold	VBGJ00000000	SAMN11380445	CF_75	Chloroflexi bacterium
GCA_005880435.1	Scaffold	VBGY00000000	SAMN11380460	CF_90	Chloroflexi bacterium
GCA_005880395.1	Scaffold	VBHQ00000000	SAMN11380478	CF_108	Chloroflexi bacterium
GCA_005880335.1	Scaffold	VBGI00000000	SAMN11380444	CF_74	Chloroflexi bacterium
GCA_005880345.1	Scaffold	VBGE00000000	SAMN11380440	CF_70	Chloroflexi bacterium
GCA_005883625.1	Scaffold	VBDU00000000	SAMN11380378	CF_8	Chloroflexi bacterium
GCA_005883615.1	Scaffold	VBEC00000000	SAMN11380386	CF_16	Chloroflexi bacterium
GCA_005883585.1	Scaffold	VBFD00000000	SAMN11380413	CF_43	Chloroflexi bacterium
GCA_005883575.1	Scaffold	VBFH00000000	SAMN11380417	CF_47	Chloroflexi bacterium
GCA_005883535.1	Scaffold	VBFP00000000	SAMN11380425	CF_55	Chloroflexi bacterium
GCA_005883525.1	Scaffold	VBFU00000000	SAMN11380430	CF_60	Chloroflexi bacterium
GCA_005883505.1	Scaffold	VBGD00000000	SAMN11380439	CF_69	Chloroflexi bacterium
GCA_005884355.1	Scaffold	VBDT00000000	SAMN11380377	CF_7	Chloroflexi bacterium
GCA_005883805.1	Scaffold	VBDP00000000	SAMN11380373	CF_3	Chloroflexi bacterium
GCA_005883775.1	Scaffold	VBEU00000000	SAMN11380404	CF_34	Chloroflexi bacterium
GCA_005883785.1	Scaffold	VBEA00000000	SAMN11380384	CF_14	Chloroflexi bacterium
GCA_005881335.1	Scaffold	VBFV00000000	SAMN11380431	CF_61	Chloroflexi bacterium
GCA_005879975.1	Scaffold	VBIL00000000	SAMN11380499	CF_129	Chloroflexi bacterium
GCA_005880015.1	Scaffold	VBIP00000000	SAMN11380503	CF_133	Chloroflexi bacterium
GCA_005879985.1	Scaffold	VBIA00000000	SAMN11380488	CF_118	Chloroflexi bacterium
GCA_005879885.1	Scaffold	VBIT00000000	SAMN11380507	CF_137	Chloroflexi bacterium
GCA_005879945.1	Scaffold	VBHX00000000	SAMN11380485	CF_115	Chloroflexi bacterium
GCA_005879815.1	Scaffold	VBKA00000000	SAMN11380540	CF_170	Chloroflexi bacterium
GCA_005881535.1	Scaffold	VBFE00000000	SAMN11380414	CF_44	Chloroflexi bacterium
GCA_005881515.1	Scaffold	VBGN00000000	SAMN11380449	CF_79	Chloroflexi bacterium
GCA_005881505.1	Scaffold	VBHF00000000	SAMN11380467	CF_97	Chloroflexi bacterium
GCA_005881495.1	Scaffold	VBHI00000000	SAMN11380470	CF_100	Chloroflexi bacterium
GCA_005881465.1	Scaffold	VBHK00000000	SAMN11380472	CF_102	Chloroflexi bacterium
GCA_005881415.1	Scaffold	VBHT00000000	SAMN11380481	CF_111	Chloroflexi bacterium
GCA_005881435.1	Scaffold	VBHP00000000	SAMN11380477	CF_107	Chloroflexi bacterium
GCA_005881425.1	Scaffold	VBIC00000000	SAMN11380490	CF_120	Chloroflexi bacterium
GCA_005881385.1	Scaffold	VBIR00000000	SAMN11380505	CF_135	Chloroflexi bacterium
GCA_005881375.1	Scaffold	VBFJ00000000	SAMN11380419	CF_49	Chloroflexi bacterium
GCA_005879785.1	Scaffold	VBJV00000000	SAMN11380535	CF_165	Chloroflexi bacterium
GCA_005879665.1	Scaffold	VBJJ00000000	SAMN11380523	CF_153	Chloroflexi bacterium
GCA_005879725.1	Scaffold	VBKC00000000	SAMN11380542	CF_172	Chloroflexi bacterium
GCA_005879775.1	Scaffold	VBJX00000000	SAMN11380537	CF_167	Chloroflexi bacterium
GCA_005879655.1	Scaffold	VBJK00000000	SAMN11380524	CF_154	Chloroflexi bacterium
GCA_005879715.1	Scaffold	VBJB00000000	SAMN11380515	CF_145	Chloroflexi bacterium
GCA_005879625.1	Scaffold	VBJZ00000000	SAMN11380539	CF_169	Chloroflexi bacterium
GCA_005879675.1	Scaffold	VBJE00000000	SAMN11380518	CF_148	Chloroflexi bacterium
GCA_005887915.1	Scaffold	VBLO00000000	SAMN11380580	DP_37	Deltaproteobacteria bacterium
GCA_005888155.1	Scaffold	VBKU00000000	SAMN11380560	DP_17	Deltaproteobacteria bacterium
GCA_005888135.1	Scaffold	VBKV00000000	SAMN11380561	DP_18	Deltaproteobacteria bacterium
GCA_005888115.1	Scaffold	VBKO00000000	SAMN11380554	DP_11	Deltaproteobacteria bacterium
GCA_005888095.1	Scaffold	VBKF00000000	SAMN11380545	DP_2	Deltaproteobacteria bacterium
GCA_005887925.1	Scaffold	VBLP00000000	SAMN11380581	DP_38	Deltaproteobacteria bacterium
GCA_005880095.1	Scaffold	VBKK00000000	SAMN11380550	DP_7	Deltaproteobacteria bacterium
GCA_005879875.1	Scaffold	VBKM00000000	SAMN11380552	DP_9	Deltaproteobacteria bacterium
GCA_005879605.1	Scaffold	VBKE00000000	SAMN11380544	DP_1	Deltaproteobacteria bacterium
GCA_005879745.1	Scaffold	VBKR00000000	SAMN11380557	DP_14	Deltaproteobacteria bacterium
GCA_005879575.1	Scaffold	VBKH00000000	SAMN11380547	DP_4	Deltaproteobacteria bacterium
GCA_005879435.1	Scaffold	VBKX00000000	SAMN11380563	DP_20	Deltaproteobacteria bacterium
GCA_005879505.1	Scaffold	VBKQ00000000	SAMN11380556	DP_13	Deltaproteobacteria bacterium
GCA_005878685.1	Scaffold	VBLN00000000	SAMN11380579	DP_36	Deltaproteobacteria bacterium
GCA_005879485.1	Scaffold	VBKS00000000	SAMN11380558	DP_15	Deltaproteobacteria bacterium
GCA_005879425.1	Scaffold	VBKZ00000000	SAMN11380565	DP_22	Deltaproteobacteria bacterium
GCA_005879405.1	Scaffold	VBKW00000000	SAMN11380562	DP_19	Deltaproteobacteria bacterium
GCA_005879375.1	Scaffold	VBLL00000000	SAMN11380577	DP_34	Deltaproteobacteria bacterium
GCA_005879535.1	Scaffold	VBKI00000000	SAMN11380548	DP_5	Deltaproteobacteria bacterium
GCA_005879305.1	Scaffold	VBLG00000000	SAMN11380572	DP_29	Deltaproteobacteria bacterium
GCA_005879255.1	Scaffold	VBKY00000000	SAMN11380564	DP_21	Deltaproteobacteria bacterium
GCA_005879395.1	Scaffold	VBKT00000000	SAMN11380559	DP_16	Deltaproteobacteria bacterium
GCA_005879295.1	Scaffold	VBLJ00000000	SAMN11380575	DP_32	Deltaproteobacteria bacterium
GCA_005879355.1	Scaffold	VBKN00000000	SAMN11380553	DP_10	Deltaproteobacteria bacterium
GCA_005879215.1	Scaffold	VBLE00000000	SAMN11380570	DP_27	Deltaproteobacteria bacterium
GCA_005879135.1	Contig	VBLH00000000	SAMN11380573	DP_30	Deltaproteobacteria bacterium
GCA_005879245.1	Scaffold	VBLA00000000	SAMN11380566	DP_23	Deltaproteobacteria bacterium
GCA_005879175.1	Scaffold	VBLF00000000	SAMN11380571	DP_28	Deltaproteobacteria bacterium
GCA_005879095.1	Scaffold	VBLM00000000	SAMN11380578	DP_35	Deltaproteobacteria bacterium
GCA_005879145.1	Scaffold	VBLI00000000	SAMN11380574	DP_31	Deltaproteobacteria bacterium
GCA_005879315.1	Scaffold	VBLC00000000	SAMN11380568	DP_25	Deltaproteobacteria bacterium
GCA_005879205.1	Scaffold	VBLD00000000	SAMN11380569	DP_26	Deltaproteobacteria bacterium
GCA_005879115.1	Scaffold	VBLK00000000	SAMN11380576	DP_33	Deltaproteobacteria bacterium
GCA_005879525.1	Scaffold	VBKP00000000	SAMN11380555	DP_12	Deltaproteobacteria bacterium
GCA_005879415.1	Scaffold	VBLB00000000	SAMN11380567	DP_24	Deltaproteobacteria bacterium
GCA_005879585.1	Scaffold	VBKG00000000	SAMN11380546	DP_3	Deltaproteobacteria bacterium
GCA_005879795.1	Scaffold	VBKJ00000000	SAMN11380549	DP_6	Deltaproteobacteria bacterium
GCA_005879805.1	Scaffold	VBKL00000000	SAMN11380551	DP_8	Deltaproteobacteria bacterium
GCA_005878385.1	Scaffold	VBMN00000000	SAMN11380605	EA_24	Euryarchaeota archaeon
GCA_005878405.1	Scaffold	VBMK00000000	SAMN11380602	EA_21	Euryarchaeota archaeon
GCA_005878325.1	Scaffold	VBMR00000000	SAMN11380609	EA_28	Euryarchaeota archaeon
GCA_005878375.1	Scaffold	VBMQ00000000	SAMN11380608	EA_27	Euryarchaeota archaeon
GCA_005878585.1	Scaffold	VBLX00000000	SAMN11380589	EA_8	Euryarchaeota archaeon
GCA_005878635.1	Scaffold	VBLS00000000	SAMN11380584	EA_3	Euryarchaeota archaeon
GCA_005878665.1	Scaffold	VBLR00000000	SAMN11380583	EA_2	Euryarchaeota archaeon
GCA_005878625.1	Scaffold	VBLW00000000	SAMN11380588	EA_7	Euryarchaeota archaeon
GCA_005878495.1	Contig	VBMD00000000	SAMN11380595	EA_14	Euryarchaeota archaeon
GCA_005878515.1	Contig	VBLZ00000000	SAMN11380591	EA_10	Euryarchaeota archaeon
GCA_005878615.1	Scaffold	VBLT00000000	SAMN11380585	EA_4	Euryarchaeota archaeon
GCA_005878575.1	Scaffold	VBLY00000000	SAMN11380590	EA_9	Euryarchaeota archaeon
GCA_005878485.1	Scaffold	VBMG00000000	SAMN11380598	EA_17	Euryarchaeota archaeon
GCA_005878415.1	Scaffold	VBMM00000000	SAMN11380604	EA_23	Euryarchaeota archaeon
GCA_005878395.1	Scaffold	VBMJ00000000	SAMN11380601	EA_20	Euryarchaeota archaeon
GCA_005878475.1	Contig	VBMH00000000	SAMN11380599	EA_18	Euryarchaeota archaeon
GCA_005878525.1	Scaffold	VBMB00000000	SAMN11380593	EA_12	Euryarchaeota archaeon
GCA_005879065.1	Scaffold	VBLU00000000	SAMN11380586	EA_5	Euryarchaeota archaeon
GCA_005879045.1	Scaffold	VBLV00000000	SAMN11380587	EA_6	Euryarchaeota archaeon
GCA_005879105.1	Contig	VBLQ00000000	SAMN11380582	EA_1	Euryarchaeota archaeon
GCA_005879015.1	Scaffold	VBMC00000000	SAMN11380594	EA_13	Euryarchaeota archaeon
GCA_005878875.1	Scaffold	VBMO00000000	SAMN11380606	EA_25	Euryarchaeota archaeon
GCA_005878915.1	Scaffold	VBML00000000	SAMN11380603	EA_22	Euryarchaeota archaeon
GCA_005878965.1	Scaffold	VBMF00000000	SAMN11380597	EA_16	Euryarchaeota archaeon
GCA_005878995.1	Scaffold	VBME00000000	SAMN11380596	EA_15	Euryarchaeota archaeon
GCA_005878985.1	Scaffold	VBMA00000000	SAMN11380592	EA_11	Euryarchaeota archaeon
GCA_005878955.1	Scaffold	VBMI00000000	SAMN11380600	EA_19	Euryarchaeota archaeon
GCA_005878905.1	Scaffold	VBMP00000000	SAMN11380607	EA_26	Euryarchaeota archaeon
GCA_005878845.1	Scaffold	VBMU00000000	SAMN11380612	GP_3	Gammaproteobacteria bacterium
GCA_005878785.1	Scaffold	VBNE00000000	SAMN11380622	GP_13	Gammaproteobacteria bacterium
GCA_005878835.1	Scaffold	VBMV00000000	SAMN11380613	GP_4	Gammaproteobacteria bacterium
GCA_005878705.1	Scaffold	VBNV00000000	SAMN11380639	GP_30	Gammaproteobacteria bacterium
GCA_005878855.1	Scaffold	VBMS00000000	SAMN11380610	GP_1	Gammaproteobacteria bacterium
GCA_005878725.1	Scaffold	VBNS00000000	SAMN11380636	GP_27	Gammaproteobacteria bacterium
GCA_005878805.1	Scaffold	VBMY00000000	SAMN11380616	GP_7	Gammaproteobacteria bacterium
GCA_005878745.1	Scaffold	VBNI00000000	SAMN11380626	GP_17	Gammaproteobacteria bacterium
GCA_005878285.1	Scaffold	VBMX00000000	SAMN11380615	GP_6	Gammaproteobacteria bacterium
GCA_005878205.1	Scaffold	VBNB00000000	SAMN11380619	GP_10	Gammaproteobacteria bacterium
GCA_005878295.1	Scaffold	VBMW00000000	SAMN11380614	GP_5	Gammaproteobacteria bacterium
GCA_005878175.1	Scaffold	VBNC00000000	SAMN11380620	GP_11	Gammaproteobacteria bacterium
GCA_005878265.1	Scaffold	VBMZ00000000	SAMN11380617	GP_8	Gammaproteobacteria bacterium
GCA_005878245.1	Scaffold	VBNA00000000	SAMN11380618	GP_9	Gammaproteobacteria bacterium
GCA_005878075.1	Scaffold	VBNL00000000	SAMN11380629	GP_20	Gammaproteobacteria bacterium
GCA_005878185.1	Scaffold	VBNF00000000	SAMN11380623	GP_14	Gammaproteobacteria bacterium
GCA_005878155.1	Contig	VBNG00000000	SAMN11380624	GP_15	Gammaproteobacteria bacterium
GCA_005878065.1	Scaffold	VBNK00000000	SAMN11380628	GP_19	Gammaproteobacteria bacterium
GCA_005878165.1	Scaffold	VBND00000000	SAMN11380621	GP_12	Gammaproteobacteria bacterium
GCA_005878085.1	Scaffold	VBNJ00000000	SAMN11380627	GP_18	Gammaproteobacteria bacterium
GCA_005877985.1	Scaffold	VBNQ00000000	SAMN11380634	GP_25	Gammaproteobacteria bacterium
GCA_005878095.1	Scaffold	VBNH00000000	SAMN11380625	GP_16	Gammaproteobacteria bacterium
GCA_005878055.1	Scaffold	VBNM00000000	SAMN11380630	GP_21	Gammaproteobacteria bacterium
GCA_005877975.1	Scaffold	VBNO00000000	SAMN11380632	GP_23	Gammaproteobacteria bacterium
GCA_005878005.1	Scaffold	VBNN00000000	SAMN11380631	GP_22	Gammaproteobacteria bacterium
GCA_005877965.1	Scaffold	VBNP00000000	SAMN11380633	GP_24	Gammaproteobacteria bacterium
GCA_005877955.1	Scaffold	VBNR00000000	SAMN11380635	GP_26	Gammaproteobacteria bacterium
GCA_005878315.1	Scaffold	VBMT00000000	SAMN11380611	GP_2	Gammaproteobacteria bacterium
GCA_005878735.1	Scaffold	VBNT00000000	SAMN11380637	GP_28	Gammaproteobacteria bacterium
GCA_005877745.1	Scaffold	VBNW00000000	SAMN11380640	GP_31	Gammaproteobacteria bacterium
GCA_005877865.1	Scaffold	VBNX00000000	SAMN11380641	GP_32	Gammaproteobacteria bacterium
GCA_005877875.1	Scaffold	VBNU00000000	SAMN11380638	GP_29	Gammaproteobacteria bacterium
GCA_005877705.1	Scaffold	VBNY00000000	SAMN11380642	GP_33	Gammaproteobacteria bacterium
GCA_005877675.1	Scaffold	VBNZ00000000	SAMN11380643	GP_34	Gammaproteobacteria bacterium
GCA_005877695.1	Scaffold	VBOA00000000	SAMN11380644	GP_35	Gammaproteobacteria bacterium
GCA_003223495.1	Scaffold	QHVG00000000	SAMN08911858	AG1	Gemmatimonadetes bacterium
GCA_003223415.1	Scaffold	QHUY00000000	SAMN08911874	AG17	Gemmatimonadetes bacterium
GCA_003223475.1	Scaffold	QHVF00000000	SAMN08911867	AG10	Gemmatimonadetes bacterium
GCA_003223455.1	Scaffold	QHVE00000000	SAMN08911868	AG11	Gemmatimonadetes bacterium
GCA_003223425.1	Scaffold	QHVA00000000	SAMN08911872	AG15	Gemmatimonadetes bacterium
GCA_003223375.1	Scaffold	QHUX00000000	SAMN08911875	AG18	Gemmatimonadetes bacterium
GCA_003223395.1	Scaffold	QHUZ00000000	SAMN08911873	AG16	Gemmatimonadetes bacterium
GCA_003220755.1	Scaffold	QHTJ00000000	SAMN08911866	AG9	Gemmatimonadetes bacterium
GCA_003220805.1	Scaffold	QHTL00000000	SAMN08911864	AG7	Gemmatimonadetes bacterium
GCA_003220795.1	Scaffold	QHTK00000000	SAMN08911865	AG8	Gemmatimonadetes bacterium
GCA_003221725.1	Scaffold	QHTN00000000	SAMN08911907	AG50	Gemmatimonadetes bacterium
GCA_003221075.1	Scaffold	QHUF00000000	SAMN08911891	AG34	Gemmatimonadetes bacterium
GCA_003221085.1	Scaffold	QHUD00000000	SAMN08911893	AG36	Gemmatimonadetes bacterium
GCA_003221045.1	Scaffold	QHUC00000000	SAMN08911894	AG37	Gemmatimonadetes bacterium
GCA_003221035.1	Contig	QHUB00000000	SAMN08911895	AG38	Gemmatimonadetes bacterium
GCA_003221005.1	Scaffold	QHTZ00000000	SAMN08911861	AG4	Gemmatimonadetes bacterium
GCA_003220985.1	Scaffold	QHTY00000000	SAMN08911897	AG40	Gemmatimonadetes bacterium
GCA_003220975.1	Scaffold	QHTX00000000	SAMN08911898	AG41	Gemmatimonadetes bacterium
GCA_003220935.1	Scaffold	QHTT00000000	SAMN08911902	AG45	Gemmatimonadetes bacterium
GCA_003220955.1	Scaffold	QHTW00000000	SAMN08911899	AG42	Gemmatimonadetes bacterium
GCA_003220885.1	Scaffold	QHTQ00000000	SAMN08911905	AG48	Gemmatimonadetes bacterium
GCA_003220905.1	Scaffold	QHTS00000000	SAMN08911903	AG46	Gemmatimonadetes bacterium
GCA_003220875.1	Scaffold	QHTR00000000	SAMN08911904	AG47	Gemmatimonadetes bacterium
GCA_003220855.1	Scaffold	QHTP00000000	SAMN08911906	AG49	Gemmatimonadetes bacterium
GCA_003220835.1	Scaffold	QHTM00000000	SAMN08911863	AG6	Gemmatimonadetes bacterium
GCA_003222205.1	Scaffold	QHVC00000000	SAMN08911870	AG13	Gemmatimonadetes bacterium
GCA_003222195.1	Contig	QHVB00000000	SAMN08911871	AG14	Gemmatimonadetes bacterium
GCA_003222175.1	Scaffold	QHUW00000000	SAMN08911876	AG19	Gemmatimonadetes bacterium
GCA_003222155.1	Contig	QHUU00000000	SAMN08911877	AG20	Gemmatimonadetes bacterium
GCA_003222065.1	Scaffold	QHUV00000000	SAMN08911859	AG2	Gemmatimonadetes bacterium
GCA_003222135.1	Scaffold	QHUM00000000	SAMN08911885	AG28	Gemmatimonadetes bacterium
GCA_003222115.1	Scaffold	QHUL00000000	SAMN08911886	AG29	Gemmatimonadetes bacterium
GCA_003222085.1	Contig	QHUK00000000	SAMN08911860	AG3	Gemmatimonadetes bacterium
GCA_003222055.1	Contig	QHUT00000000	SAMN08911878	AG21	Gemmatimonadetes bacterium
GCA_003222035.1	Scaffold	QHUS00000000	SAMN08911879	AG22	Gemmatimonadetes bacterium
GCA_003221975.1	Scaffold	QHUP00000000	SAMN08911882	AG25	Gemmatimonadetes bacterium
GCA_003221985.1	Scaffold	QHUQ00000000	SAMN08911881	AG24	Gemmatimonadetes bacterium
GCA_003221995.1	Scaffold	QHUR00000000	SAMN08911880	AG23	Gemmatimonadetes bacterium
GCA_003221885.1	Scaffold	QHUI00000000	SAMN08911888	AG31	Gemmatimonadetes bacterium
GCA_003221955.1	Scaffold	QHUO00000000	SAMN08911883	AG26	Gemmatimonadetes bacterium
GCA_003221875.1	Scaffold	QHUH00000000	SAMN08911889	AG32	Gemmatimonadetes bacterium
GCA_003221895.1	Scaffold	QHUJ00000000	SAMN08911887	AG30	Gemmatimonadetes bacterium
GCA_003221915.1	Scaffold	QHUN00000000	SAMN08911884	AG27	Gemmatimonadetes bacterium
GCA_003221795.1	Scaffold	QHTV00000000	SAMN08911900	AG43	Gemmatimonadetes bacterium
GCA_003221825.1	Scaffold	QHUE00000000	SAMN08911892	AG35	Gemmatimonadetes bacterium
GCA_003221855.1	Scaffold	QHUG00000000	SAMN08911890	AG33	Gemmatimonadetes bacterium
GCA_003221805.1	Scaffold	QHUA00000000	SAMN08911896	AG39	Gemmatimonadetes bacterium
GCA_003221765.1	Scaffold	QHTU00000000	SAMN08911901	AG44	Gemmatimonadetes bacterium
GCA_003221755.1	Scaffold	QHTO00000000	SAMN08911862	AG5	Gemmatimonadetes bacterium
GCA_003222235.1	Scaffold	QHVD00000000	SAMN08911869	AG12	Gemmatimonadetes bacterium
GCA_005877665.1	Scaffold	VBOB00000000	SAMN11380645	AG_51	Gemmatimonadetes bacterium
GCA_005877655.1	Scaffold	VBOC00000000	SAMN11380646	IN_1	Ignavibacteria bacterium
GCA_005887945.1	Scaffold	VBOL00000000	SAMN11380655	NS_9	Nitrospirae bacterium
GCA_005877795.1	Scaffold	VBOI00000000	SAMN11380652	NS_6	Nitrospirae bacterium
GCA_005877855.1	Scaffold	VBOF00000000	SAMN11380649	NS_3	Nitrospirae bacterium
GCA_005877775.1	Scaffold	VBOJ00000000	SAMN11380653	NS_7	Nitrospirae bacterium
GCA_005877815.1	Scaffold	VBOG00000000	SAMN11380650	NS_4	Nitrospirae bacterium
GCA_005877535.1	Scaffold	VBOM00000000	SAMN11380656	NS_10	Nitrospirae bacterium
GCA_005877605.1	Scaffold	VBOE00000000	SAMN11380648	NS_2	Nitrospirae bacterium
GCA_005877575.1	Scaffold	VBOH00000000	SAMN11380651	NS_5	Nitrospirae bacterium
GCA_005877615.1	Contig	VBOD00000000	SAMN11380647	NS_1	Nitrospirae bacterium
GCA_005877565.1	Scaffold	VBOK00000000	SAMN11380654	NS_8	Nitrospirae bacterium
GCA_005877525.1	Scaffold	VBON00000000	SAMN11380657	NS_11	Nitrospirae bacterium
GCA_005877505.1	Scaffold	VBOO00000000	SAMN11380658	NS_12	Nitrospirae bacterium
GCA_005877465.1	Scaffold	VBOP00000000	SAMN11380659	NS_13	Nitrospirae bacterium
GCA_005887905.1	Scaffold	VBOQ00000000	SAMN11380660	PT_1	Planctomycetes bacterium
GCA_005888595.1	Scaffold	VBAL00000000	SAMN11380291	NP_4	Terrabacteria group bacterium ANGP1
GCA_005888605.1	Scaffold	VBAM00000000	SAMN11380292	NP_5	Terrabacteria group bacterium ANGP1
GCA_005884525.1	Scaffold	VBAJ00000000	SAMN11380289	NP_2	Terrabacteria group bacterium ANGP1
GCA_005883865.1	Scaffold	VBAO00000000	SAMN11380294	NP_7	Terrabacteria group bacterium ANGP1
GCA_005882295.1	Scaffold	VBAI00000000	SAMN11380288	NP_1	Terrabacteria group bacterium ANGP1
GCA_005882275.1	Scaffold	VBAK00000000	SAMN11380290	NP_3	Terrabacteria group bacterium ANGP1
GCA_005882335.1	Scaffold	VBAP00000000	SAMN11380295	NP_8	Terrabacteria group bacterium ANGP1
GCA_005882445.1	Scaffold	VBAN00000000	SAMN11380293	NP_6	Terrabacteria group bacterium ANGP1
GCA_005887815.1	Scaffold	VBPT00000000	SAMN11380689	TA_17	Thaumarchaeota archaeon
GCA_005877765.1	Scaffold	VBPG00000000	SAMN11380676	TA_4	Thaumarchaeota archaeon
GCA_005877455.1	Scaffold	VBPE00000000	SAMN11380674	TA_2	Thaumarchaeota archaeon
GCA_005877475.1	Scaffold	VBPD00000000	SAMN11380673	TA_1	Thaumarchaeota archaeon
GCA_005877395.1	Scaffold	VBPI00000000	SAMN11380678	TA_6	Thaumarchaeota archaeon
GCA_005877425.1	Scaffold	VBPF00000000	SAMN11380675	TA_3	Thaumarchaeota archaeon
GCA_005877365.1	Scaffold	VBPP00000000	SAMN11380685	TA_13	Thaumarchaeota archaeon
GCA_005877385.1	Scaffold	VBPO00000000	SAMN11380684	TA_12	Thaumarchaeota archaeon
GCA_005877345.1	Scaffold	VBPR00000000	SAMN11380687	TA_15	Thaumarchaeota archaeon
GCA_005877295.1	Scaffold	VBPH00000000	SAMN11380677	TA_5	Thaumarchaeota archaeon
GCA_005877315.1	Scaffold	VBPS00000000	SAMN11380688	TA_16	Thaumarchaeota archaeon
GCA_005877225.1	Scaffold	VBPK00000000	SAMN11380680	TA_8	Thaumarchaeota archaeon
GCA_005877305.1	Scaffold	VBPW00000000	SAMN11380692	TA_20	Thaumarchaeota archaeon
GCA_005877275.1	Scaffold	VBPJ00000000	SAMN11380679	TA_7	Thaumarchaeota archaeon
GCA_005877185.1	Scaffold	VBPQ00000000	SAMN11380686	TA_14	Thaumarchaeota archaeon
GCA_005877195.1	Scaffold	VBPM00000000	SAMN11380682	TA_10	Thaumarchaeota archaeon
GCA_005877205.1	Scaffold	VBPL00000000	SAMN11380681	TA_9	Thaumarchaeota archaeon
GCA_005877105.1	Scaffold	VBPY00000000	SAMN11380694	TA_22	Thaumarchaeota archaeon
GCA_005877175.1	Scaffold	VBPN00000000	SAMN11380683	TA_11	Thaumarchaeota archaeon
GCA_005877095.1	Scaffold	VBPV00000000	SAMN11380691	TA_19	Thaumarchaeota archaeon
GCA_005877115.1	Scaffold	VBPU00000000	SAMN11380690	TA_18	Thaumarchaeota archaeon
GCA_005877075.1	Scaffold	VBPX00000000	SAMN11380693	TA_21	Thaumarchaeota archaeon
GCA_005877085.1	Scaffold	VBPZ00000000	SAMN11380695	TA_23	Thaumarchaeota archaeon
GCA_003221095.1	Scaffold	QHQH00000000	SAMN08912081	AV131	Verrucomicrobia bacterium
GCA_003220175.1	Scaffold	QHRP00000000	SAMN08912050	AV100	Verrucomicrobia bacterium
GCA_003220155.1	Scaffold	QHRO00000000	SAMN08912051	AV101	Verrucomicrobia bacterium
GCA_003220135.1	Scaffold	QHRN00000000	SAMN08912052	AV102	Verrucomicrobia bacterium
GCA_003220095.1	Scaffold	QHRL00000000	SAMN08912054	AV104	Verrucomicrobia bacterium
GCA_003220075.1	Scaffold	QHRJ00000000	SAMN08912056	AV106	Verrucomicrobia bacterium
GCA_003220085.1	Scaffold	QHRK00000000	SAMN08912055	AV105	Verrucomicrobia bacterium
GCA_003220055.1	Scaffold	QHRF00000000	SAMN08911961	AV11	Verrucomicrobia bacterium
GCA_003220035.1	Scaffold	QHRE00000000	SAMN08912060	AV110	Verrucomicrobia bacterium
GCA_003219995.1	Scaffold	QHRC00000000	SAMN08912062	AV112	Verrucomicrobia bacterium
GCA_003220005.1	Scaffold	QHRD00000000	SAMN08912061	AV111	Verrucomicrobia bacterium
GCA_003219975.1	Scaffold	QHQY00000000	SAMN08912066	AV116	Verrucomicrobia bacterium
GCA_003219945.1	Scaffold	QHQV00000000	SAMN08912069	AV119	Verrucomicrobia bacterium
GCA_003219915.1	Scaffold	QHQT00000000	SAMN08912070	AV120	Verrucomicrobia bacterium
GCA_003219925.1	Scaffold	QHQU00000000	SAMN08911962	AV12	Verrucomicrobia bacterium
GCA_003219895.1	Scaffold	QHQS00000000	SAMN08912071	AV121	Verrucomicrobia bacterium
GCA_003219855.1	Scaffold	QHQR00000000	SAMN08912072	AV122	Verrucomicrobia bacterium
GCA_003219845.1	Scaffold	QHQP00000000	SAMN08912074	AV124	Verrucomicrobia bacterium
GCA_003219835.1	Scaffold	QHQG00000000	SAMN08912082	AV132	Verrucomicrobia bacterium
GCA_003219715.1	Scaffold	QHQB00000000	SAMN08911965	AV15	Verrucomicrobia bacterium
GCA_003220215.1	Scaffold	QHRR00000000	SAMN08911951	AV1	Verrucomicrobia bacterium
GCA_003221405.1	Scaffold	QHRQ00000000	SAMN08911960	AV10	Verrucomicrobia bacterium
GCA_003221395.1	Scaffold	QHRM00000000	SAMN08912053	AV103	Verrucomicrobia bacterium
GCA_003221375.1	Scaffold	QHRI00000000	SAMN08912057	AV107	Verrucomicrobia bacterium
GCA_003221355.1	Scaffold	QHRH00000000	SAMN08912058	AV108	Verrucomicrobia bacterium
GCA_003221335.1	Scaffold	QHRG00000000	SAMN08912059	AV109	Verrucomicrobia bacterium
GCA_003221315.1	Scaffold	QHRB00000000	SAMN08912063	AV113	Verrucomicrobia bacterium
GCA_003221295.1	Scaffold	QHRA00000000	SAMN08912064	AV114	Verrucomicrobia bacterium
GCA_003221275.1	Scaffold	QHQZ00000000	SAMN08912065	AV115	Verrucomicrobia bacterium
GCA_003221255.1	Scaffold	QHQX00000000	SAMN08912067	AV117	Verrucomicrobia bacterium
GCA_003221235.1	Scaffold	QHQW00000000	SAMN08912068	AV118	Verrucomicrobia bacterium
GCA_003221215.1	Scaffold	QHQQ00000000	SAMN08912073	AV123	Verrucomicrobia bacterium
GCA_003221195.1	Scaffold	QHQO00000000	SAMN08912075	AV125	Verrucomicrobia bacterium
GCA_003221175.1	Scaffold	QHQM00000000	SAMN08912077	AV127	Verrucomicrobia bacterium
GCA_003221145.1	Scaffold	QHQK00000000	SAMN08912079	AV129	Verrucomicrobia bacterium
GCA_003221135.1	Scaffold	QHQN00000000	SAMN08912076	AV126	Verrucomicrobia bacterium
GCA_003219765.1	Scaffold	QHQL00000000	SAMN08912078	AV128	Verrucomicrobia bacterium
GCA_003219735.1	Scaffold	QHQI00000000	SAMN08912080	AV130	Verrucomicrobia bacterium
GCA_003219725.1	Scaffold	QHQC00000000	SAMN08911964	AV14	Verrucomicrobia bacterium
GCA_003219675.1	Scaffold	QHPW00000000	SAMN08911952	AV2	Verrucomicrobia bacterium
GCA_003219695.1	Scaffold	QHQA00000000	SAMN08911966	AV16	Verrucomicrobia bacterium
GCA_003219615.1	Scaffold	QHPS00000000	SAMN08911973	AV23	Verrucomicrobia bacterium
GCA_003219645.1	Scaffold	QHPV00000000	SAMN08911970	AV20	Verrucomicrobia bacterium
GCA_003219625.1	Scaffold	QHPT00000000	SAMN08911972	AV22	Verrucomicrobia bacterium
GCA_003219535.1	Scaffold	QHPH00000000	SAMN08911983	AV33	Verrucomicrobia bacterium
GCA_003219585.1	Scaffold	QHPR00000000	SAMN08911974	AV24	Verrucomicrobia bacterium
GCA_003219555.1	Scaffold	QHPO00000000	SAMN08911977	AV27	Verrucomicrobia bacterium
GCA_003219545.1	Scaffold	QHPI00000000	SAMN08911982	AV32	Verrucomicrobia bacterium
GCA_003219515.1	Scaffold	QHPB00000000	SAMN08911989	AV39	Verrucomicrobia bacterium
GCA_003219455.1	Scaffold	QHOY00000000	SAMN08911991	AV41	Verrucomicrobia bacterium
GCA_003219495.1	Scaffold	QHOZ00000000	SAMN08911990	AV40	Verrucomicrobia bacterium
GCA_003219465.1	Scaffold	QHOX00000000	SAMN08911992	AV42	Verrucomicrobia bacterium
GCA_003219435.1	Scaffold	QHOW00000000	SAMN08911993	AV43	Verrucomicrobia bacterium
GCA_003219415.1	Scaffold	QHOS00000000	SAMN08911997	AV47	Verrucomicrobia bacterium
GCA_003219395.1	Scaffold	QHOR00000000	SAMN08911998	AV48	Verrucomicrobia bacterium
GCA_003219345.1	Scaffold	QHOP00000000	SAMN08911955	AV5	Verrucomicrobia bacterium
GCA_003219355.1	Scaffold	QHOQ00000000	SAMN08911999	AV49	Verrucomicrobia bacterium
GCA_003219335.1	Scaffold	QHOF00000000	SAMN08912009	AV59	Verrucomicrobia bacterium
GCA_003219305.1	Scaffold	QHQJ00000000	SAMN08911963	AV13	Verrucomicrobia bacterium
GCA_003219295.1	Scaffold	QHQF00000000	SAMN08912083	AV133	Verrucomicrobia bacterium
GCA_003219255.1	Scaffold	QHQD00000000	SAMN08912085	AV135	Verrucomicrobia bacterium
GCA_003219265.1	Scaffold	QHQE00000000	SAMN08912084	AV134	Verrucomicrobia bacterium
GCA_003219215.1	Scaffold	QHPY00000000	SAMN08911968	AV18	Verrucomicrobia bacterium
GCA_003219225.1	Scaffold	QHPZ00000000	SAMN08911967	AV17	Verrucomicrobia bacterium
GCA_003219195.1	Scaffold	QHPX00000000	SAMN08911969	AV19	Verrucomicrobia bacterium
GCA_003219155.1	Scaffold	QHPQ00000000	SAMN08911975	AV25	Verrucomicrobia bacterium
GCA_003219175.1	Scaffold	QHPU00000000	SAMN08911971	AV21	Verrucomicrobia bacterium
GCA_003219125.1	Scaffold	QHPP00000000	SAMN08911976	AV26	Verrucomicrobia bacterium
GCA_003219115.1	Scaffold	QHPN00000000	SAMN08911978	AV28	Verrucomicrobia bacterium
GCA_003219095.1	Scaffold	QHPM00000000	SAMN08911979	AV29	Verrucomicrobia bacterium
GCA_003219075.1	Scaffold	QHPL00000000	SAMN08911953	AV3	Verrucomicrobia bacterium
GCA_003219055.1	Scaffold	QHPK00000000	SAMN08911980	AV30	Verrucomicrobia bacterium
GCA_003219035.1	Scaffold	QHPJ00000000	SAMN08911981	AV31	Verrucomicrobia bacterium
GCA_003219005.1	Scaffold	QHPG00000000	SAMN08911984	AV34	Verrucomicrobia bacterium
GCA_003218995.1	Scaffold	QHPF00000000	SAMN08911985	AV35	Verrucomicrobia bacterium
GCA_003218945.1	Scaffold	QHPE00000000	SAMN08911986	AV36	Verrucomicrobia bacterium
GCA_003218975.1	Scaffold	QHPD00000000	SAMN08911987	AV37	Verrucomicrobia bacterium
GCA_003218935.1	Scaffold	QHPA00000000	SAMN08911954	AV4	Verrucomicrobia bacterium
GCA_003218915.1	Scaffold	QHPC00000000	SAMN08911988	AV38	Verrucomicrobia bacterium
GCA_003218885.1	Scaffold	QHOV00000000	SAMN08911994	AV44	Verrucomicrobia bacterium
GCA_003218875.1	Scaffold	QHOU00000000	SAMN08911995	AV45	Verrucomicrobia bacterium
GCA_003218855.1	Scaffold	QHOT00000000	SAMN08911996	AV46	Verrucomicrobia bacterium
GCA_003218835.1	Scaffold	QHOO00000000	SAMN08912000	AV50	Verrucomicrobia bacterium
GCA_003218775.1	Scaffold	QHOL00000000	SAMN08912003	AV53	Verrucomicrobia bacterium
GCA_003218815.1	Scaffold	QHON00000000	SAMN08912001	AV51	Verrucomicrobia bacterium
GCA_003218785.1	Scaffold	QHOM00000000	SAMN08912002	AV52	Verrucomicrobia bacterium
GCA_003218755.1	Scaffold	QHOK00000000	SAMN08912004	AV54	Verrucomicrobia bacterium
GCA_003218735.1	Scaffold	QHOJ00000000	SAMN08912005	AV55	Verrucomicrobia bacterium
GCA_003218675.1	Scaffold	QHOG00000000	SAMN08912008	AV58	Verrucomicrobia bacterium
GCA_003218705.1	Contig	QHOI00000000	SAMN08912006	AV56	Verrucomicrobia bacterium
GCA_003218685.1	Scaffold	QHOH00000000	SAMN08912007	AV57	Verrucomicrobia bacterium
GCA_003218655.1	Scaffold	QHOE00000000	SAMN08911956	AV6	Verrucomicrobia bacterium
GCA_003218605.1	Scaffold	QHNZ00000000	SAMN08912014	AV64	Verrucomicrobia bacterium
GCA_003218615.1	Scaffold	QHOD00000000	SAMN08912010	AV60	Verrucomicrobia bacterium
GCA_003218595.1	Scaffold	QHNX00000000	SAMN08912016	AV66	Verrucomicrobia bacterium
GCA_003218575.1	Scaffold	QHNW00000000	SAMN08912017	AV67	Verrucomicrobia bacterium
GCA_003218525.1	Scaffold	QHNU00000000	SAMN08912019	AV69	Verrucomicrobia bacterium
GCA_003218535.1	Scaffold	QHNV00000000	SAMN08912018	AV68	Verrucomicrobia bacterium
GCA_003218515.1	Scaffold	QHNT00000000	SAMN08911957	AV7	Verrucomicrobia bacterium
GCA_003218405.1	Scaffold	QHNI00000000	SAMN08911958	AV8	Verrucomicrobia bacterium
GCA_003218495.1	Scaffold	QHNS00000000	SAMN08912020	AV70	Verrucomicrobia bacterium
GCA_003218475.1	Scaffold	QHNR00000000	SAMN08912021	AV71	Verrucomicrobia bacterium
GCA_003218445.1	Scaffold	QHNM00000000	SAMN08912026	AV76	Verrucomicrobia bacterium
GCA_003218395.1	Scaffold	QHNJ00000000	SAMN08912029	AV79	Verrucomicrobia bacterium
GCA_003218415.1	Scaffold	QHNK00000000	SAMN08912028	AV78	Verrucomicrobia bacterium
GCA_003218335.1	Scaffold	QHNE00000000	SAMN08912033	AV83	Verrucomicrobia bacterium
GCA_003218345.1	Scaffold	QHNF00000000	SAMN08912032	AV82	Verrucomicrobia bacterium
GCA_003218295.1	Scaffold	QHMX00000000	SAMN08911959	AV9	Verrucomicrobia bacterium
GCA_003218375.1	Scaffold	QHNH00000000	SAMN08912030	AV80	Verrucomicrobia bacterium
GCA_003218305.1	Scaffold	QHMY00000000	SAMN08912039	AV89	Verrucomicrobia bacterium
GCA_003218265.1	Scaffold	QHMV00000000	SAMN08912041	AV91	Verrucomicrobia bacterium
GCA_003218255.1	Scaffold	QHMW00000000	SAMN08912040	AV90	Verrucomicrobia bacterium
GCA_003218235.1	Scaffold	QHMU00000000	SAMN08912042	AV92	Verrucomicrobia bacterium
GCA_003218215.1	Scaffold	QHOC00000000	SAMN08912011	AV61	Verrucomicrobia bacterium
GCA_003218175.1	Scaffold	QHOA00000000	SAMN08912013	AV63	Verrucomicrobia bacterium
GCA_003218155.1	Scaffold	QHNY00000000	SAMN08912015	AV65	Verrucomicrobia bacterium
GCA_003218165.1	Scaffold	QHOB00000000	SAMN08912012	AV62	Verrucomicrobia bacterium
GCA_003218135.1	Contig	QHNQ00000000	SAMN08912022	AV72	Verrucomicrobia bacterium
GCA_003218115.1	Scaffold	QHNP00000000	SAMN08912023	AV73	Verrucomicrobia bacterium
GCA_003218075.1	Scaffold	QHNN00000000	SAMN08912025	AV75	Verrucomicrobia bacterium
GCA_003218085.1	Scaffold	QHNO00000000	SAMN08912024	AV74	Verrucomicrobia bacterium
GCA_003218045.1	Scaffold	QHNL00000000	SAMN08912027	AV77	Verrucomicrobia bacterium
GCA_003218035.1	Scaffold	QHNG00000000	SAMN08912031	AV81	Verrucomicrobia bacterium
GCA_003218015.1	Scaffold	QHND00000000	SAMN08912034	AV84	Verrucomicrobia bacterium
GCA_003217995.1	Scaffold	QHNC00000000	SAMN08912035	AV85	Verrucomicrobia bacterium
GCA_003217945.1	Scaffold	QHNA00000000	SAMN08912037	AV87	Verrucomicrobia bacterium
GCA_003217965.1	Scaffold	QHNB00000000	SAMN08912036	AV86	Verrucomicrobia bacterium
GCA_003217925.1	Scaffold	QHMZ00000000	SAMN08912038	AV88	Verrucomicrobia bacterium
GCA_003217915.1	Scaffold	QHMT00000000	SAMN08912043	AV93	Verrucomicrobia bacterium
GCA_003217895.1	Scaffold	QHMS00000000	SAMN08912044	AV94	Verrucomicrobia bacterium
GCA_003217875.1	Scaffold	QHMR00000000	SAMN08912045	AV95	Verrucomicrobia bacterium
GCA_003217815.1	Contig	QHMO00000000	SAMN08912048	AV98	Verrucomicrobia bacterium
GCA_003217805.1	Scaffold	QHMN00000000	SAMN08912049	AV99	Verrucomicrobia bacterium
GCA_003217835.1	Scaffold	QHMQ00000000	SAMN08912046	AV96	Verrucomicrobia bacterium
GCA_003217795.1	Scaffold	QHMP00000000	SAMN08912047	AV97	Verrucomicrobia bacterium
GCA_005887805.1	Scaffold	VBQD00000000	SAMN11380699	AV_139	Verrucomicrobia bacterium
GCA_005887795.1	Scaffold	VBQA00000000	SAMN11380696	AV_136	Verrucomicrobia bacterium
GCA_005887825.1	Scaffold	VBQC00000000	SAMN11380698	AV_138	Verrucomicrobia bacterium
GCA_005887855.1	Scaffold	VBQB00000000	SAMN11380697	AV_137	Verrucomicrobia bacterium
Reads	Description
SRR7042335	Metagenomic sequencing of meadow soil: 30-40 cm
SRR7042336	Metagenomic sequencing of meadow soil: 30-40 cm
SRR7042338	Metagenomic sequencing of meadow soil: 30-40 cm
SRR7042343	Metagenomic sequencing of meadow soil: 30-40 cm

## Sheet: Dataset h
MAGs and metagenomic reads for dataset 08
Assembly	Level	WGS	BioSample	Isolate	Taxonomy
GCA_008017315.1	Contig	SSHE00000000	SAMN10026418	Bin_8_1	Acinetobacter sp.
GCA_008017255.1	Contig	SSHD00000000	SAMN10026419	Bin_8_5	Acinetobacter sp.
GCA_008012465.1	Contig	SSET00000000	SAMN10026483	Bin_1_5	Actinobacteria bacterium
GCA_008012455.1	Contig	SSES00000000	SAMN10026484	Bin_1_8	Actinobacteria bacterium
GCA_008017265.1	Contig	SSHC00000000	SAMN10026420	Bin_31_2	Aeromicrobium sp.
GCA_008017245.1	Contig	SSHB00000000	SAMN10026421	Bin_48_1	Afipia sp.
GCA_008017235.1	Contig	SSHA00000000	SAMN10026422	Bin_7_3	Alicycliphilus sp.
GCA_008017175.1	Contig	VKOJ00000000	SAMN10026424	Bin_7_6	Aquabacterium sp.
GCA_008017205.1	Contig	SSGZ00000000	SAMN10026423	Bin_7_4	Aquabacterium sp.
GCA_008015045.1	Contig	SSEU00000000	SAMN10026482	Bin_3_8	Bacteroidia bacterium
GCA_008012385.1	Contig	SSEP00000000	SAMN10026487	Bin_7_2	Burkholderiaceae bacterium
GCA_008012415.1	Contig	SSER00000000	SAMN10026485	Bin_27_2	Burkholderiaceae bacterium
GCA_008017115.1	Contig	SSGW00000000	SAMN10026427	Bin_15_2	Burkholderiaceae bacterium
GCA_008015065.1	Contig	SSEQ00000000	SAMN10026486	Bin_30	Burkholderiaceae bacterium
GCA_008011975.1	Contig	SSDS00000000	SAMN10026510	Bin_63_2	Candidatus Dojkabacteria bacterium
GCA_008015855.1	Contig	SSGK00000000	SAMN10026440	Bin_45_4	Candidatus Gracilibacteria bacterium
GCA_008012175.1	Contig	SSEF00000000	SAMN10026497	Bin_68_2	Candidatus Moranbacteria bacterium
GCA_008012195.1	Contig	SSED00000000	SAMN10026499	Bin_15_6	Candidatus Moranbacteria bacterium
GCA_008012185.1	Contig	SSEE00000000	SAMN10026498	Bin_15_5	Candidatus Moranbacteria bacterium
GCA_008015775.1	Contig	SSGE00000000	SAMN10026446	Bin_15_3	Candidatus Moranbacteria bacterium
GCA_008012515.1	Contig	SSEW00000000	SAMN10026480	Bin_57_2	Cellvibrionales bacterium
GCA_008017335.1	Contig	SSHF00000000	SAMN10026417	Bin_55_1	Chitinophagaceae bacterium
GCA_008012375.1	Contig	SSEO00000000	SAMN10026488	Bin_3_4	Chitinophagaceae bacterium
GCA_008017125.1	Contig	SSGV00000000	SAMN10026428	Bin_3_3	Chryseobacterium cucumeris
GCA_008017075.1	Contig	SSGU00000000	SAMN10026429	Bin_43_1	Chryseobacterium sp.
GCA_008017055.1	Contig	SSGS00000000	SAMN10026431	Bin_36_2	Crocinitomicaceae bacterium
GCA_008017065.1	Contig	SSGT00000000	SAMN10026430	Bin_65	Crocinitomicaceae bacterium
GCA_008017025.1	Contig	SSGR00000000	SAMN10026432	Bin_43_5	Crocinitomicaceae bacterium
GCA_008016995.1	Contig	SSGQ00000000	SAMN10026433	Bin_4_1	Cupriavidus sp.
GCA_008012365.1	Contig	SSEN00000000	SAMN10026489	Bin_11_4	Cyclobacteriaceae bacterium
GCA_008015945.1	Contig	VIGN00000000	SAMN10026434	Bin_11_5	Cyclobacteriaceae bacterium
GCA_008016975.1	Contig	SSGP00000000	SAMN10026435	Bin_25_4	Dechloromonas sp.
GCA_008012355.1	Contig	SSEM00000000	SAMN10026490	Bin_34	Desulfurellales bacterium
GCA_008016955.1	Contig	SSGO00000000	SAMN10026436	Bin_9_4	Dokdonella sp.
GCA_008012285.1	Contig	SSEK00000000	SAMN10026492	Bin_9_3	Elusimicrobia bacterium
GCA_008016945.1	Contig	SSGN00000000	SAMN10026437	Bin_25_2	Flavobacteriales bacterium
GCA_008015935.1	Contig	SSGM00000000	SAMN10026438	Bin_23_2	Flavobacterium sp.
GCA_008015865.1	Contig	SSGL00000000	SAMN10026439	Bin_23_3	Flavobacterium sp.
GCA_008012255.1	Contig	SSEI00000000	SAMN10026494	Bin_14_5	Gammaproteobacteria bacterium
GCA_008012265.1	Contig	SSEJ00000000	SAMN10026493	Bin_14_3	Gammaproteobacteria bacterium
GCA_008012275.1	Contig	SSEH00000000	SAMN10026495	Bin_12_3	Hyphomicrobiaceae bacterium
GCA_008015885.1	Contig	SSGI00000000	SAMN10026442	Bin_24_2	Limnohabitans sp.
GCA_008015875.1	Contig	SSGJ00000000	SAMN10026441	Bin_21_3	Limnohabitans sp.
GCA_008015835.1	Contig	SSGH00000000	SAMN10026443	Bin_5_1	Lysobacter sp.
GCA_008015785.1	Contig	SSGG00000000	SAMN10026444	Bin_42_2	Methylophilus methylotrophus
GCA_008015755.1	Contig	SSGF00000000	SAMN10026445	Bin_55_2	Methylophilus sp.
GCA_008012155.1	Contig	SSEC00000000	SAMN10026500	Bin_29_1	Mycobacterium sp.
GCA_008015685.1	Contig	SSGB00000000	SAMN10026449	Bin_1_1	Mycobacterium sp.
GCA_008015665.1	Contig	SSGA00000000	SAMN10026450	Bin_1_3	Mycobacterium sp.
GCA_008015745.1	Contig	SSGD00000000	SAMN10026447	Bin_29_2	Mycolicibacter arupensis
GCA_008015735.1	Contig	SSGC00000000	SAMN10026448	Bin_26_2	Mycolicibacterium mageritense
GCA_008017145.1	Contig	SSGY00000000	SAMN10026425	Bin_44_1	Neisseriales bacterium
GCA_008017155.1	Contig	SSGX00000000	SAMN10026426	Bin_45_1	Neisseriales bacterium
GCA_008015675.1	Contig	SSFZ00000000	SAMN10026451	Bin_20_1	Niabella sp.
GCA_008015635.1	Contig	SSFX00000000	SAMN10026453	Bin_54_1	Nitrosomonas oligotropha
GCA_008015645.1	Contig	SSFY00000000	SAMN10026452	Bin_54_3	Nitrosomonas sp.
GCA_008015595.1	Contig	SSFW00000000	SAMN10026454	Bin_15_1	Nitrosomonas sp.
GCA_008015565.1	Contig	SSFV00000000	SAMN10026455	Bin_38_1	Nitrosomonas sp.
GCA_008015545.1	Contig	SSFU00000000	SAMN10026456	Bin_14_1	Novosphingobium sp.
GCA_008015535.1	Contig	SSFS00000000	SAMN10026458	Bin_19_2	Ottowia sp.
GCA_008015555.1	Contig	SSFT00000000	SAMN10026457	Bin_19_1	Ottowia sp.
GCA_008012035.1	Contig	SSDW00000000	SAMN10026506	Bin_51_4	Patescibacteria group bacterium
GCA_008015505.1	Contig	SSFR00000000	SAMN10026459	Bin_56_2	Pedobacter sp.
GCA_008015465.1	Contig	SSFQ00000000	SAMN10026460	Bin_39_1	Pelomonas sp.
GCA_008015455.1	Contig	SSFP00000000	SAMN10026461	Bin_10_1	Polynucleobacter sp.
GCA_008015435.1	Contig	SSFO00000000	SAMN10026462	Bin_52_1	Pseudomonas alcaligenes
GCA_008015445.1	Contig	SSFN00000000	SAMN10026463	Bin_35_1	Pseudomonas monteilii
GCA_008015385.1	Contig	SSFL00000000	SAMN10026465	Bin_7_5	Pseudomonas sp.
GCA_008015405.1	Contig	SSFM00000000	SAMN10026464	Bin_52_2	Pseudomonas sp.
GCA_008015355.1	Contig	SSFK00000000	SAMN10026466	Bin_24_4	Pseudorhodobacter sp.
GCA_008015345.1	Contig	SSFJ00000000	SAMN10026467	Bin_14_4	Pseudoxanthomonas sp.
GCA_008015325.1	Contig	SSFI00000000	SAMN10026468	Bin_57_1	Rheinheimera sp.
GCA_008015315.1	Contig	SSFH00000000	SAMN10026469	Bin_4_3	Rhizobium sp.
GCA_008015245.1	Contig	SSFG00000000	SAMN10026470	Bin_48_2	Rhizobium sp.
GCA_008012085.1	Contig	SSDZ00000000	SAMN10026503	Bin_17_3	Rhodocyclaceae bacterium
GCA_008012065.1	Contig	SSDY00000000	SAMN10026504	Bin_25_1	Rhodocyclaceae bacterium
GCA_008012045.1	Contig	SSDX00000000	SAMN10026505	Bin_5_7	Rhodocyclaceae bacterium
GCA_008015235.1	Contig	SSFF00000000	SAMN10026471	Bin_24_1	Rhodoferax sp.
GCA_008012315.1	Contig	SSEL00000000	SAMN10026491	Bin_26_3	Rhodospirillaceae bacterium
GCA_008015265.1	Contig	SSFE00000000	SAMN10026472	Bin_64_3	Romboutsia sp.
GCA_008012115.1	Contig	SSEB00000000	SAMN10026501	Bin_35_3	Sinobacteraceae bacterium
GCA_008012095.1	Contig	SSEA00000000	SAMN10026502	Bin_59_2	Sinobacteraceae bacterium
GCA_008012005.1	Contig	SSDV00000000	SAMN10026507	Bin_26_1	Sphingomonadales bacterium
GCA_008011945.1	Contig	SSDU00000000	SAMN10026508	Bin_67	Spirochaetes bacterium
GCA_008012165.1	Contig	SSEG00000000	SAMN10026496	Bin_71	Spirochaetes bacterium
GCA_008015255.1	Contig	SSFD00000000	SAMN10026473	Bin_27_1	Thauera aminoaromatica
GCA_008011965.1	Contig	SSDT00000000	SAMN10026509	Bin_2_1	Thermomicrobiales bacterium
GCA_008015215.1	Contig	SSFC00000000	SAMN10026474	Bin_19_5	Thermomonas sp.
GCA_008015195.1	Contig	SSFB00000000	SAMN10026475	Bin_35_2	Thiobacillus sp.
GCA_008015135.1	Contig	SSEY00000000	SAMN10026478	Bin_8_3	Thiothrix sp.
GCA_008015155.1	Contig	SSFA00000000	SAMN10026476	Bin_56_1	Thiothrix sp.
GCA_008015145.1	Contig	SSEZ00000000	SAMN10026477	Bin_8_2	Thiothrix sp.
GCA_008015085.1	Contig	SSEX00000000	SAMN10026479	Bin_11_1	Tolumonas sp.
GCA_008015095.1	Contig	SSEV00000000	SAMN10026481	Bin_5_5	Xanthomonadaceae bacterium
GCA_008011925.1	Contig	SSDR00000000	SAMN10026511	Bin_21_1	Zoogloea sp.
Reads	Description
SRR6439730	Metagenomic sequencing: Waste Water
SRR6439731	Metagenomic sequencing: Waste Water
SRR6439732	Metagenomic sequencing: Waste Water
SRR6439733	Metagenomic sequencing: Waste Water
SRR6439734	Metagenomic sequencing: Waste Water
SRR6439735	Metagenomic sequencing: Waste Water
SRR6439736	Metagenomic sequencing: Waste Water
SRR6439737	Metagenomic sequencing: Waste Water
SRR6439738	Metagenomic sequencing: Waste Water
SRR6439739	Metagenomic sequencing: Waste Water
SRR6439740	Metagenomic sequencing: Waste Water
