# Supplementary material for: METABOLIC: high-throughput profiling of microbial genomes for functional traits, metabolism, biogeochemistry, and community-scale functional networks
Source: Microbiome. 2022 Feb 16;10:33. doi: 10.1186/s40168-021-01213-8 (PMC8851854; doi:10.1186/s40168-021-01213-8)
Supplement: Supplementary file 12 — Additional file 11: Dataset S4. Comparison of protein prediction performance among five software packages/online servers on the genome of Escherichia coli O157H7 str. Sakai. [file 40168_2021_1213_MOESM12_ESM.xlsx]

## Sheet: Escherichia_coli_O157H7
Supplementary Dataset S4. Comparison of protein prediction performance among five software packages/online servers on the genome of Escherichia coli O157H7 str. Sakai.
Protein ID	Original annotation	METABOLIC	METABOLIC result	METABOLIC result statistics	Original annotation	KAAS	KAAS result	KAAS result statistics	Original annotation	GhostKOALA	GhostKOALA result	GhostKOALA result statistics	Original annotation	BlastKOALA	BlastKOALA result	BlastKOALA result statistics	Original annotation	RAST	RAST result	RAST result statistics	Original annotation	eggNOG-mapper	eggNOG-mapper result	eggNOG-mapper result statistics
BAA31754.1	plasmid mobilization (plasmid)	NA	0	FN	plasmid mobilization (plasmid)	NA	0	FN	plasmid mobilization (plasmid)	NA	0	FN	plasmid mobilization (plasmid)	NA	0	FN	plasmid mobilization (plasmid)	Nickel ABC transporter, periplasmic nickel-binding protein NikA (TC 3.A.1.5.3)	0	FP	plasmid mobilization (plasmid)	-	0	FN
BAA31755.1	unnamed protein product (plasmid)	NA	1	TN	unnamed protein product (plasmid)	NA	1	TN	unnamed protein product (plasmid)	NA	1	TN	unnamed protein product (plasmid)	NA	1	TN	unnamed protein product (plasmid)	hypothetical protein	1	TN	unnamed protein product (plasmid)	-	1	TN
BAA31756.1	unnamed protein product (plasmid)	NA	1	TN	unnamed protein product (plasmid)	NA	1	TN	unnamed protein product (plasmid)	NA	1	TN	unnamed protein product (plasmid)	NA	1	TN	unnamed protein product (plasmid)	putative cell division protein	0	FP	unnamed protein product (plasmid)	-	1	TN
BAA31757.3	ToxR-regulated lipoprotein (plasmid)	NA	0	FN	ToxR-regulated lipoprotein (plasmid)	NA	0	FN	ToxR-regulated lipoprotein (plasmid)	NA	0	FN	ToxR-regulated lipoprotein (plasmid)	NA	0	FN	ToxR-regulated lipoprotein (plasmid)	Lipoprotein, ToxR-activated gene, TagA	1	TP	ToxR-regulated lipoprotein (plasmid)	Peptidase M66	0	FP
BAA31758.1	Type II secretion pathway related protein (plasmid)	general secretion pathway protein C	1	TP	Type II secretion pathway related protein (plasmid)	NA	0	FN	Type II secretion pathway related protein (plasmid)	general secretion pathway protein C	1	TP	Type II secretion pathway related protein (plasmid)	general secretion pathway protein C	1	TP	Type II secretion pathway related protein (plasmid)	General secretion pathway protein C	1	TP	Type II secretion pathway related protein (plasmid)	General secretion pathway protein C	1	TP
BAA31759.1	Type II secretion pathway related protein (plasmid)	general secretion pathway protein D	1	TP	Type II secretion pathway related protein (plasmid)	general secretion pathway protein D	1	TP	Type II secretion pathway related protein (plasmid)	general secretion pathway protein D	1	TP	Type II secretion pathway related protein (plasmid)	general secretion pathway protein D	1	TP	Type II secretion pathway related protein (plasmid)	General secretion pathway protein D	1	TP	Type II secretion pathway related protein (plasmid)	General secretion pathway protein	1	TP
BAA31760.1	Type II secretion pathway related protein (plasmid)	general secretion pathway protein E [EC:7.4.2.8]	1	TP	Type II secretion pathway related protein (plasmid)	general secretion pathway protein E [EC:7.4.2.8]	1	TP	Type II secretion pathway related protein (plasmid)	general secretion pathway protein E [EC:7.4.2.8]	1	TP	Type II secretion pathway related protein (plasmid)	general secretion pathway protein E [EC:7.4.2.8]	1	TP	Type II secretion pathway related protein (plasmid)	General secretion pathway protein E	1	TP	Type II secretion pathway related protein (plasmid)	Type II secretory pathway, ATPase PulE Tfp pilus assembly pathway, ATPase PilB	1	TP
BAA31761.1	Type II secretion pathway related protein (plasmid)	general secretion pathway protein F	1	TP	Type II secretion pathway related protein (plasmid)	general secretion pathway protein F	1	TP	Type II secretion pathway related protein (plasmid)	general secretion pathway protein F	1	TP	Type II secretion pathway related protein (plasmid)	general secretion pathway protein F	1	TP	Type II secretion pathway related protein (plasmid)	General secretion pathway protein F	1	TP	Type II secretion pathway related protein (plasmid)	General secretion pathway	1	TP
BAA31762.1	Type II secretion pathway related protein (plasmid)	general secretion pathway protein G	1	TP	Type II secretion pathway related protein (plasmid)	general secretion pathway protein G	1	TP	Type II secretion pathway related protein (plasmid)	general secretion pathway protein G	1	TP	Type II secretion pathway related protein (plasmid)	general secretion pathway protein G	1	TP	Type II secretion pathway related protein (plasmid)	General secretion pathway protein G	1	TP	Type II secretion pathway related protein (plasmid)	General secretion pathway protein	1	TP
BAA31763.1	Type II secretion pathway related protein (plasmid)	general secretion pathway protein H	1	TP	Type II secretion pathway related protein (plasmid)	NA	0	FN	Type II secretion pathway related protein (plasmid)	general secretion pathway protein H	1	TP	Type II secretion pathway related protein (plasmid)	general secretion pathway protein H	1	TP	Type II secretion pathway related protein (plasmid)	General secretion pathway protein H	1	TP	Type II secretion pathway related protein (plasmid)	general secretion pathway protein	1	TP
BAA31764.1	Type II secretion pathway related protein (plasmid)	general secretion pathway protein I	1	TP	Type II secretion pathway related protein (plasmid)	general secretion pathway protein I	1	TP	Type II secretion pathway related protein (plasmid)	general secretion pathway protein I	1	TP	Type II secretion pathway related protein (plasmid)	general secretion pathway protein I	1	TP	Type II secretion pathway related protein (plasmid)	General secretion pathway protein I	1	TP	Type II secretion pathway related protein (plasmid)	general secretion pathway protein	1	TP
BAA31765.1	Type II secretion pathway related protein (plasmid)	general secretion pathway protein J	1	TP	Type II secretion pathway related protein (plasmid)	general secretion pathway protein J	1	TP	Type II secretion pathway related protein (plasmid)	general secretion pathway protein J	1	TP	Type II secretion pathway related protein (plasmid)	general secretion pathway protein J	1	TP	Type II secretion pathway related protein (plasmid)	General secretion pathway protein J	1	TP	Type II secretion pathway related protein (plasmid)	General secretion pathway protein J	1	TP
BAA31766.1	Type II secretion pathway related protein (plasmid)	general secretion pathway protein K	1	TP	Type II secretion pathway related protein (plasmid)	general secretion pathway protein K	1	TP	Type II secretion pathway related protein (plasmid)	general secretion pathway protein K	1	TP	Type II secretion pathway related protein (plasmid)	general secretion pathway protein K	1	TP	Type II secretion pathway related protein (plasmid)	General secretion pathway protein K	1	TP	Type II secretion pathway related protein (plasmid)	Type II secretion system (T2SS), protein K	1	TP
BAA31767.1	Type II secretion pathway related protein (plasmid)	general secretion pathway protein L	1	TP	Type II secretion pathway related protein (plasmid)	NA	0	FN	Type II secretion pathway related protein (plasmid)	general secretion pathway protein L	1	TP	Type II secretion pathway related protein (plasmid)	general secretion pathway protein L	1	TP	Type II secretion pathway related protein (plasmid)	General secretion pathway protein L	1	TP	Type II secretion pathway related protein (plasmid)	involved in a type II secretion system (T2SS, formerly general secretion pathway, GSP) for the export of proteins	1	TP
BAA31768.1	Type II secretion pathway related protein (plasmid)	general secretion pathway protein M	1	TP	Type II secretion pathway related protein (plasmid)	general secretion pathway protein M	1	TP	Type II secretion pathway related protein (plasmid)	general secretion pathway protein M	1	TP	Type II secretion pathway related protein (plasmid)	general secretion pathway protein M	1	TP	Type II secretion pathway related protein (plasmid)	General secretion pathway protein M	1	TP	Type II secretion pathway related protein (plasmid)	involved in a type II secretion system (T2SS, formerly general secretion pathway, GSP) for the export of proteins	1	TP
BAA31769.1	Type II secretion pathway related protein (plasmid)	toxin coregulated pilus biosynthesis protein J [EC:3.4.23.43 2.1.1.-]	1	TP	Type II secretion pathway related protein (plasmid)	leader peptidase (prepilin peptidase) / N-methyltransferase [EC:3.4.23.43 2.1.1.-]	0	FP	Type II secretion pathway related protein (plasmid)	general secretion pathway protein O [EC:3.4.23.43 2.1.1.-]	1	TP	Type II secretion pathway related protein (plasmid)	leader peptidase (prepilin peptidase) / N-methyltransferase [EC:3.4.23.43 2.1.1.-]	0	FP	Type II secretion pathway related protein (plasmid)	Leader peptidase (Prepilin peptidase) (EC 3.4.23.43) / N-methyltransferase (EC 2.1.1.-)	0	FP	Type II secretion pathway related protein (plasmid)	Cleaves type-4 fimbrial leader sequence and methylates the N-terminal (generally Phe) residue	0	FP
BAA31770.1	Type II secretion pathway related protein (plasmid)	general secretion pathway protein S	1	TP	Type II secretion pathway related protein (plasmid)	NA	0	FN	Type II secretion pathway related protein (plasmid)	general secretion pathway protein S	1	TP	Type II secretion pathway related protein (plasmid)	general secretion pathway protein S	1	TP	Type II secretion pathway related protein (plasmid)	hypothetical protein	0	FN	Type II secretion pathway related protein (plasmid)	Type II secretion system pilotin lipoprotein (PulS_OutS)	1	TP
BAA31771.1	IS911 (plasmid)	transposase	1	TP	IS911 (plasmid)	transposase	0	FP	IS911 (plasmid)	NA	0	FN	IS911 (plasmid)	transposase	0	FP	IS911 (plasmid)	Mobile element protein	0	FP	IS911 (plasmid)	Transposase IS3 IS911 family protein	1	TP
BAA31772.3	unnamed protein product (plasmid)	putative transposase	1	TP	unnamed protein product (plasmid)	putative transposase	0	FP	unnamed protein product (plasmid)	putative transposase	0	FP	unnamed protein product (plasmid)	putative transposase	0	FP	unnamed protein product (plasmid)	Mobile element protein	0	FP	unnamed protein product (plasmid)	Transposase and inactivated derivatives	0	FP
BAA31773.1	Hemolysin C (plasmid)	cytolysin-activating lysine-acyltransferase [EC:2.3.1.-]	1	TP	Hemolysin C (plasmid)	cytolysin-activating lysine-acyltransferase [EC:2.3.1.-]	1	TP	Hemolysin C (plasmid)	cytolysin-activating lysine-acyltransferase [EC:2.3.1.-]	1	TP	Hemolysin C (plasmid)	cytolysin-activating lysine-acyltransferase [EC:2.3.1.-]	1	TP	Hemolysin C (plasmid)	RTX toxin activating lysine-acyltransferase (EC 2.3.1.-)	1	TP	Hemolysin C (plasmid)	RTX toxin acyltransferase	1	TP
BAA31774.1	Hemolysin A (plasmid)	hemolysin A	1	TP	Hemolysin A (plasmid)	NA	0	FP	Hemolysin A (plasmid)	hemolysin A	1	TP	Hemolysin A (plasmid)	hemolysin A	1	TP	Hemolysin A (plasmid)	RTX toxins determinant A and related Ca2+-binding proteins # Leukotoxin A	1	TP	Hemolysin A (plasmid)	RTX toxins and related Ca2 -binding proteins	1	TP
BAA31775.1	Hemolysin B (plasmid)	ATP-binding cassette, subfamily B, bacterial CylB	1	TP	Hemolysin B (plasmid)	ATP-binding cassette, subfamily B, bacterial HlyB/CyaB	1	TP	Hemolysin B (plasmid)	ATP-binding cassette, subfamily B, bacterial HlyB/CyaB	1	TP	Hemolysin B (plasmid)	ATP-binding cassette, subfamily B, bacterial HlyB/CyaB	1	TP	Hemolysin B (plasmid)	Methionine ABC transporter ATP-binding protein	0	FP	Hemolysin B (plasmid)	COG2274 ABC-type bacteriocin lantibiotic exporters, contain an N-terminal double-glycine peptidase domain	1	TP
BAA31776.1	Hemolysin D (plasmid)	membrane fusion protein, S-layer protein transport system	1	TP	Hemolysin D (plasmid)	hemolysin D	0	FP	Hemolysin D (plasmid)	hemolysin D	1	TP	Hemolysin D (plasmid)	hemolysin D	1	TP	Hemolysin D (plasmid)	Microcin H47 secretion protein	0	FP	Hemolysin D (plasmid)	Type I secretion membrane fusion protein, HlyD	1	TP
BAA31777.1	PapX protein (plasmid)	NA	0	FN	PapX protein (plasmid)	NA	0	FN	PapX protein (plasmid)	NA	0	FN	PapX protein (plasmid)	NA	0	FN	PapX protein (plasmid)	PapX protein	1	TP	PapX protein (plasmid)	DNA-binding transcription factor activity	0	FP
BAA31778.1	recombinase (plasmid)	NA	0	FN	recombinase (plasmid)	NA	0	FN	recombinase (plasmid)	NA	0	FN	recombinase (plasmid)	NA	0	FN	recombinase (plasmid)	Resolvase	0	FP	recombinase (plasmid)	Phage integrase family	0	FP
BAA31779.1	unnamed protein product (plasmid)	NA	1	TN	unnamed protein product (plasmid)	NA	1	TN	unnamed protein product (plasmid)	NA	1	TN	unnamed protein product (plasmid)	NA	1	TN	unnamed protein product (plasmid)	hypothetical protein	1	TN	unnamed protein product (plasmid)	-	1	TN
BAA31780.2	RepFIB (plasmid)	NA	0	FN	RepFIB (plasmid)	NA	0	FN	RepFIB (plasmid)	NA	0	FN	RepFIB (plasmid)	NA	0	FN	RepFIB (plasmid)	RepFIB replication protein A	1	TP	RepFIB (plasmid)	RePlication protein	1	TP
BAA31781.1	unnamed protein product (plasmid)	NA	1	TN	unnamed protein product (plasmid)	NA	1	TN	unnamed protein product (plasmid)	CBFA2/RNUX1 translocation partner 1	0	FP	unnamed protein product (plasmid)	NA	1	TN	unnamed protein product (plasmid)	hypothetical protein	1	TN	unnamed protein product (plasmid)	-	1	TN
BAA31782.2	unnamed protein product (plasmid)	NA	1	TN	unnamed protein product (plasmid)	NA	1	TN	unnamed protein product (plasmid)	NA	1	TN	unnamed protein product (plasmid)	NA	1	TN	unnamed protein product (plasmid)	FIG00640445: hypothetical protein	1	TN	unnamed protein product (plasmid)	-	1	TN
BAA31783.2	KfrAs (plasmid)	NA	0	FN	KfrAs (plasmid)	NA	0	FN	KfrAs (plasmid)	NA	0	FN	KfrAs (plasmid)	NA	0	FN	KfrAs (plasmid)	FIG00642472: hypothetical protein	0	FN	KfrAs (plasmid)	Plasmid replication region DNA-binding N-term	1	TP
BAA31784.1	LetA protein (plasmid)	antitoxin CcdA	1	TP	LetA protein (plasmid)	NA	0	FN	LetA protein (plasmid)	antitoxin CcdA	1	TP	LetA protein (plasmid)	antitoxin CcdA	1	TP	LetA protein (plasmid)	CcdA protein (antitoxin to CcdB)	1	TP	LetA protein (plasmid)	Post-segregation antitoxin CcdA	1	TP
BAA31785.1	cytotoxic protein LetB (plasmid)	toxin CcdB	1	TP	cytotoxic protein LetB (plasmid)	NA	0	FN	cytotoxic protein LetB (plasmid)	toxin CcdB	1	TP	cytotoxic protein LetB (plasmid)	toxin CcdB	1	TP	cytotoxic protein LetB (plasmid)	CcdB toxin protein	1	TP	cytotoxic protein LetB (plasmid)	CcdB protein	1	TP
BAA31786.1	resolvase (plasmid)	NA	0	FN	resolvase (plasmid)	integrase/recombinase XerD	0	FP	resolvase (plasmid)	NA	0	FN	resolvase (plasmid)	NA	0	FN	resolvase (plasmid)	Resolvase	1	TP	resolvase (plasmid)	Phage integrase family	0	FP
BAA31787.1	transposase (plasmid)	putative transposase	1	TP	transposase (plasmid)	putative transposase	1	TP	transposase (plasmid)	NA	0	FN	transposase (plasmid)	NA	0	FN	transposase (plasmid)	Mobile element protein	0	FP	transposase (plasmid)	Escherichia coli O157 H7 ortholog	0	FP
BAA31788.1	IS629 (plasmid)	transposase	1	TP	IS629 (plasmid)	NA	0	FN	IS629 (plasmid)	NA	0	FN	IS629 (plasmid)	NA	0	FN	IS629 (plasmid)	Mobile element protein	0	FP	IS629 (plasmid)	Transposase	1	TP
BAA31789.1	Rep protein, partial (plasmid)	NA	0	FN	Rep protein, partial (plasmid)	NA	0	FN	Rep protein, partial (plasmid)	NA	0	FN	Rep protein, partial (plasmid)	NA	0	FN	Rep protein, partial (plasmid)	Replication initiation protein RepE	1	TP	Rep protein, partial (plasmid)	Initiator Replication protein	1	TP
BAA31790.2	SopA protein (plasmid)	chromosome partitioning protein	1	TP	SopA protein (plasmid)	chromosome partitioning protein	1	TP	SopA protein (plasmid)	chromosome partitioning protein	1	TP	SopA protein (plasmid)	chromosome partitioning protein	1	TP	SopA protein (plasmid)	Chromosome (plasmid) partitioning protein ParA	1	TP	SopA protein (plasmid)	AAA domain	1	TP
BAA31791.1	SopB protein (plasmid)	ParB family transcriptional regulator, chromosome partitioning protein	1	TP	SopB protein (plasmid)	NA	0	FN	SopB protein (plasmid)	ParB family transcriptional regulator, chromosome partitioning protein	1	TP	SopB protein (plasmid)	ParB family transcriptional regulator, chromosome partitioning protein	1	TP	SopB protein (plasmid)	Chromosome (plasmid) partitioning protein ParB	1	TP	SopB protein (plasmid)	ParB-like nuclease domain	1	TP
BAA31792.1	reverse transcriptase (plasmid)	nicotine oxidoreductase [EC:1.5.3.-]	0	FN	reverse transcriptase (plasmid)	NA	0	FN	reverse transcriptase (plasmid)	RNA-directed DNA polymerase [EC:2.7.7.49]	0	FP	reverse transcriptase (plasmid)	RNA-directed DNA polymerase [EC:2.7.7.49]	0	FP	reverse transcriptase (plasmid)	Retron-type RNA-directed DNA polymerase (EC 2.7.7.49)	0	FP	reverse transcriptase (plasmid)	Reverse transcriptase (RNA-dependent DNA polymerase)	1	TP
BAA31793.1	unnamed protein product (plasmid)	NA	1	TN	unnamed protein product (plasmid)	NA	1	TN	unnamed protein product (plasmid)	NA	1	TN	unnamed protein product (plasmid)	NA	1	TN	unnamed protein product (plasmid)	FIG01048508: hypothetical protein	1	TN	unnamed protein product (plasmid)	Protein of unknown function (DUF1281)	1	TN
BAA31794.1	unnamed protein product (plasmid)	NA	1	TN	unnamed protein product (plasmid)	NA	1	TN	unnamed protein product (plasmid)	NA	1	TN	unnamed protein product (plasmid)	NA	1	TN	unnamed protein product (plasmid)	hypothetical protein	1	TN	unnamed protein product (plasmid)	-	1	TN
BAA31795.1	hemagglutinin-associated protein (plasmid)	adenine-specific DNA-methyltransferase [EC:2.1.1.72]	0	FN	hemagglutinin-associated protein (plasmid)	adenine-specific DNA-methyltransferase [EC:2.1.1.72]	0	FP	hemagglutinin-associated protein (plasmid)	adenine-specific DNA-methyltransferase [EC:2.1.1.72]	0	FP	hemagglutinin-associated protein (plasmid)	adenine-specific DNA-methyltransferase [EC:2.1.1.72]	0	FP	hemagglutinin-associated protein (plasmid)	Adenine-specific methyltransferase (EC 2.1.1.72)	0	FP	hemagglutinin-associated protein (plasmid)	DNA methylase	0	FP
BAA31796.1	unnamed protein product (plasmid)	NA	1	TN	unnamed protein product (plasmid)	NA	1	TN	unnamed protein product (plasmid)	NA	1	TN	unnamed protein product (plasmid)	NA	1	TN	unnamed protein product (plasmid)	YcgB	0	FP	unnamed protein product (plasmid)	Protein of unknown function (DUF1380)	1	TN
BAA31797.1	unnamed protein product (plasmid)	NA	1	TN	unnamed protein product (plasmid)	NA	1	TN	unnamed protein product (plasmid)	NA	1	TN	unnamed protein product (plasmid)	NA	1	TN	unnamed protein product (plasmid)	FIG00638373: hypothetical protein	1	TN	unnamed protein product (plasmid)	-	1	TN
BAA31798.2	unnamed protein product (plasmid)	NA	1	TN	unnamed protein product (plasmid)	NA	1	TN	unnamed protein product (plasmid)	NA	1	TN	unnamed protein product (plasmid)	NA	1	TN	unnamed protein product (plasmid)	Antirestriction protein ArdA	0	FP	unnamed protein product (plasmid)	-	1	TN
BAA31799.1	antirestriction protein KlcA (plasmid)	NA	0	FN	antirestriction protein KlcA (plasmid)	NA	0	FN	antirestriction protein KlcA (plasmid)	NA	0	FN	antirestriction protein KlcA (plasmid)	NA	0	FN	antirestriction protein KlcA (plasmid)	Putative antirestriction protein	0	FP	antirestriction protein KlcA (plasmid)	Antirestriction protein	0	FP
BAA31800.1	unnamed protein product (plasmid)	NA	1	TN	unnamed protein product (plasmid)	NA	1	TN	unnamed protein product (plasmid)	NA	1	TN	unnamed protein product (plasmid)	NA	1	TN	unnamed protein product (plasmid)	Adenine-specific methyltransferase (EC 2.1.1.72)	0	FP	unnamed protein product (plasmid)	-	1	TN
BAA31801.1	unnamed protein product (plasmid)	NA	1	TN	unnamed protein product (plasmid)	NA	1	TN	unnamed protein product (plasmid)	NA	1	TN	unnamed protein product (plasmid)	NA	1	TN	unnamed protein product (plasmid)	Mobile element protein	0	FP	unnamed protein product (plasmid)	-	1	TN
BAA31802.2	unnamed protein product (plasmid)	NA	1	TN	unnamed protein product (plasmid)	NA	1	TN	unnamed protein product (plasmid)	NA	1	TN	unnamed protein product (plasmid)	NA	1	TN	unnamed protein product (plasmid)	YdaB	0	FP	unnamed protein product (plasmid)	-	1	TN
BAA31803.1	unnamed protein product (plasmid)	NA	1	TN	unnamed protein product (plasmid)	NA	1	TN	unnamed protein product (plasmid)	NA	1	TN	unnamed protein product (plasmid)	NA	1	TN	unnamed protein product (plasmid)	hypothetical plasmid protein	1	TN	unnamed protein product (plasmid)	Domain of unknown function (DUF3560)	1	TN
BAA31804.1	unnamed protein product (plasmid)	NA	1	TN	unnamed protein product (plasmid)	NA	1	TN	unnamed protein product (plasmid)	NA	1	TN	unnamed protein product (plasmid)	NA	1	TN	unnamed protein product (plasmid)	FIG00638607: hypothetical protein	1	TN	unnamed protein product (plasmid)	Pfam:Methyltransf_26	0	FP
BAA31805.1	unnamed protein product (plasmid)	NA	1	TN	unnamed protein product (plasmid)	NA	1	TN	unnamed protein product (plasmid)	NA	1	TN	unnamed protein product (plasmid)	NA	1	TN	unnamed protein product (plasmid)	FIG00244619: hypothetical protein	1	TN	unnamed protein product (plasmid)	-	1	TN
BAA31806.1	single-strand binding protein (plasmid)	single-strand DNA-binding protein	1	TP	single-strand binding protein (plasmid)	single-strand DNA-binding protein	1	TP	single-strand binding protein (plasmid)	single-strand DNA-binding protein	1	TP	single-strand binding protein (plasmid)	single-strand DNA-binding protein	1	TP	single-strand binding protein (plasmid)	Single-stranded DNA-binding protein	1	TP	single-strand binding protein (plasmid)	Single-strand binding protein family	1	TP
BAA31807.1	unnamed protein product (plasmid)	ParB family transcriptional regulator, chromosome partitioning protein	0	FP	unnamed protein product (plasmid)	ParB family transcriptional regulator, chromosome partitioning protein	0	FP	unnamed protein product (plasmid)	ParB family transcriptional regulator, chromosome partitioning protein	0	FP	unnamed protein product (plasmid)	ParB family transcriptional regulator, chromosome partitioning protein	1	TP	unnamed protein product (plasmid)	FIG00638906: hypothetical protein	1	TN	unnamed protein product (plasmid)	ParB-like nuclease domain	0	FP
BAA31808.1	psiB (plasmid)	NA	0	FN	psiB (plasmid)	NA	0	FN	psiB (plasmid)	NA	0	FN	psiB (plasmid)	NA	0	FN	psiB (plasmid)	Adenine-specific methyltransferase (EC 2.1.1.72)	0	FP	psiB (plasmid)	Plasmid SOS inhibition protein (PsiB)	1	TP
BAA31809.1	psiA (plasmid)	NA	0	FN	psiA (plasmid)	NA	0	FN	psiA (plasmid)	NA	0	FN	psiA (plasmid)	NA	0	FN	psiA (plasmid)	PsiA protein	1	TP	psiA (plasmid)	PsiA protein	1	TP
BAA31810.1	Stable plasmid inheritance protein (F leading maintenance protein) (plasmid)	protein HokB	1	TP	Stable plasmid inheritance protein (F leading maintenance protein) (plasmid)	protein HokB	1	TP	Stable plasmid inheritance protein (F leading maintenance protein) (plasmid)	protein HokB	1	TP	Stable plasmid inheritance protein (F leading maintenance protein) (plasmid)	protein HokB	1	TP	Stable plasmid inheritance protein (F leading maintenance protein) (plasmid)	hypothetical protein	0	FN	Stable plasmid inheritance protein (F leading maintenance protein) (plasmid)	Hok/gef family	0	FP
BAA31811.2	NikB (plasmid)	NA	0	FN	NikB (plasmid)	NA	0	FN	NikB (plasmid)	NA	0	FN	NikB (plasmid)	NA	0	FN	NikB (plasmid)	involved in conjugative DNA transfer	0	FP	NikB (plasmid)	Relaxase/Mobilisation nuclease domain	0	FP
BAA31812.1	unnamed protein product (plasmid)	NA	1	TN	unnamed protein product (plasmid)	NA	1	TN	unnamed protein product (plasmid)	NA	1	TN	unnamed protein product (plasmid)	NA	1	TN	unnamed protein product (plasmid)	FIG00638738: hypothetical protein	1	TN	unnamed protein product (plasmid)	TolA C-terminal	0	FP
BAA31813.1	transposase Tra5 (plasmid)	NA	0	FN	transposase Tra5 (plasmid)	NA	0	FN	transposase Tra5 (plasmid)	NA	0	FN	transposase Tra5 (plasmid)	NA	0	FN	transposase Tra5 (plasmid)	Mobile element protein	1	TP	transposase Tra5 (plasmid)	COG2801 Transposase and inactivated derivatives	1	TP
BAA31814.1	transposase (plasmid)	NA	0	FN	transposase (plasmid)	NA	0	FN	transposase (plasmid)	NA	0	FN	transposase (plasmid)	NA	0	FN	transposase (plasmid)	Mobile element protein	1	TP	transposase (plasmid)	to Escherichia coli transposase for insertion sequence element IS21 IstA SW ISTA_ECOLI (P15025) (390 aa) fasta scores E() 3e-27, 33.1 id in 329 aa. Identical to the previously sequenced Yersinia pestis,Yersinia pseudotuberculosis and Escherichia coli pesticin plasmid insertion sequence transposase Y1055 TR P74993 (EMBL U59875) (340 aa) fasta scores E() 0, 100.0 id in 340 aa	1	TP
BAA31815.1	Toxin B (plasmid)	NA	0	FN	Toxin B (plasmid)	NA	0	FN	Toxin B (plasmid)	NA	0	FN	Toxin B (plasmid)	NA	0	FN	Toxin B (plasmid)	FIG00640240: hypothetical protein	0	FN	Toxin B (plasmid)	Glycosyltransferase sugar-binding region containing DXD motif	0	FP
BAA31816.1	transposase Tra5 (plasmid)	NA	0	FN	transposase Tra5 (plasmid)	NA	0	FN	transposase Tra5 (plasmid)	NA	0	FN	transposase Tra5 (plasmid)	NA	0	FN	transposase Tra5 (plasmid)	Mobile element protein	1	TP	transposase Tra5 (plasmid)	COG2801 Transposase and inactivated derivatives	1	TP
BAA31817.1	IS629 (plasmid)	transposase	1	TP	IS629 (plasmid)	NA	0	FN	IS629 (plasmid)	NA	0	FN	IS629 (plasmid)	NA	0	FN	IS629 (plasmid)	Mobile element protein	1	TP	IS629 (plasmid)	Escherichia coli O157 H7 ortholog	0	FN
BAA31818.1	helicase I, partial (plasmid)	NA	0	FN	helicase I, partial (plasmid)	NA	0	FN	helicase I, partial (plasmid)	NA	0	FN	helicase I, partial (plasmid)	NA	0	FN	helicase I, partial (plasmid)	IncF plasmid conjugative transfer DNA-nicking and unwinding protein TraI	0	FP	helicase I, partial (plasmid)	ATP-dependent exoDNAse (exonuclease V) alpha subunit - helicase superfamily I member	1	TP
BAA31819.1	TraX protein (plasmid)	NA	0	FN	TraX protein (plasmid)	NA	0	FN	TraX protein (plasmid)	NA	0	FN	TraX protein (plasmid)	NA	0	FN	TraX protein (plasmid)	IncF plasmid conjugative transfer pilin acetylase TraX	1	TP	TraX protein (plasmid)	TraX protein	1	TP
BAA31820.1	unnamed protein product (plasmid)	uncharacterized protein	1	TN	unnamed protein product (plasmid)	uncharacterized protein	1	TN	unnamed protein product (plasmid)	NA	1	TN	unnamed protein product (plasmid)	NA	1	TN	unnamed protein product (plasmid)	Dienelactone hydrolase and related enzymes	0	FP	unnamed protein product (plasmid)	X-Pro dipeptidyl-peptidase (S15 family)	0	FP
BAA31821.1	fertility inhibition protein (plasmid)	ProP effector	0	FN	fertility inhibition protein (plasmid)	NA	0	FN	fertility inhibition protein (plasmid)	NA	0	FN	fertility inhibition protein (plasmid)	NA	0	FN	fertility inhibition protein (plasmid)	IncF plasmid conjugative transfer fertility inhibition protein FinO	1	TP	fertility inhibition protein (plasmid)	Fertility inhibition protein N terminal	1	TP
BAA31822.1	unnamed protein product (plasmid)	micrococcal nuclease [EC:3.1.31.1]	1	TP	unnamed protein product (plasmid)	NA	1	TN	unnamed protein product (plasmid)	NA	1	TN	unnamed protein product (plasmid)	NA	1	TN	unnamed protein product (plasmid)	FIG01068181: hypothetical protein	1	TN	unnamed protein product (plasmid)	Staphylococcal nuclease homologues	0	FP
BAA31823.1	unnamed protein product (plasmid)	NA	1	TN	unnamed protein product (plasmid)	NA	1	TN	unnamed protein product (plasmid)	NA	1	TN	unnamed protein product (plasmid)	NA	1	TN	unnamed protein product (plasmid)	YihA	0	FP	unnamed protein product (plasmid)	DNA topoisomerase type I activity	0	FP
BAA31824.1	Replication protein (plasmid)	NA	0	FN	Replication protein (plasmid)	NA	0	FN	Replication protein (plasmid)	NA	0	FN	Replication protein (plasmid)	NA	0	FN	Replication protein (plasmid)	Replication regulatory protein repA2 (Protein copB)	1	TP	Replication protein (plasmid)	Replication regulatory protein RepB	1	TP
BAA31825.1	Replication protein (plasmid)	NA	0	FN	Replication protein (plasmid)	NA	0	FN	Replication protein (plasmid)	NA	0	FN	Replication protein (plasmid)	NA	0	FN	Replication protein (plasmid)	RepA1	1	TP	Replication protein (plasmid)	IncFII RepA protein family	1	TP
BAA31826.1	unnamed protein product (plasmid)	NA	1	TN	unnamed protein product (plasmid)	NA	1	TN	unnamed protein product (plasmid)	NA	1	TN	unnamed protein product (plasmid)	NA	1	TN	unnamed protein product (plasmid)	FIG01069112: hypothetical protein	1	TN	unnamed protein product (plasmid)	Ribbon-helix-helix protein, copG family	0	FP
BAA31827.1	unnamed protein product (plasmid)	toxin ParE1/3/4	0	FP	unnamed protein product (plasmid)	NA	1	TN	unnamed protein product (plasmid)	NA	1	TN	unnamed protein product (plasmid)	NA	1	TN	unnamed protein product (plasmid)	FIG01069112: hypothetical protein	1	TN	unnamed protein product (plasmid)	ParE toxin of type II toxin-antitoxin system, parDE	0	FP
BAA31828.1	unnamed protein product (plasmid)	NA	1	TN	unnamed protein product (plasmid)	NA	1	TN	unnamed protein product (plasmid)	NA	1	TN	unnamed protein product (plasmid)	NA	1	TN	unnamed protein product (plasmid)	stability (stb) locus of IncFII plasmid NR1; similar to SwissProt accession number P11907	0	FP	unnamed protein product (plasmid)	-	1	TN
BAA31829.1	transposase, partial (plasmid)	NA	0	FN	transposase, partial (plasmid)	NA	0	FN	transposase, partial (plasmid)	NA	0	FN	transposase, partial (plasmid)	NA	0	FN	transposase, partial (plasmid)	Mobile element protein	1	TP	transposase, partial (plasmid)	Transposase zinc-binding domain	1	TP
BAA31830.1	IS600, partial (plasmid)	putative transposase	1	TP	IS600, partial (plasmid)	putative transposase	1	TP	IS600, partial (plasmid)	NA	0	FN	IS600, partial (plasmid)	NA	0	FN	IS600, partial (plasmid)	Mobile element protein	1	TP	IS600, partial (plasmid)	COG2801 Transposase and inactivated derivatives	1	TP
BAA31831.1	transposase (plasmid)	NA	0	FN	transposase (plasmid)	NA	0	FN	transposase (plasmid)	NA	0	FN	transposase (plasmid)	NA	0	FN	transposase (plasmid)	Mobile element protein	1	TP	transposase (plasmid)	Transposase zinc-binding domain	1	TP
BAA31832.1	Catalase-peroxidase (plasmid)	catalase-peroxidase [EC:1.11.1.21]	1	TP	Catalase-peroxidase (plasmid)	catalase-peroxidase [EC:1.11.1.21]	1	TP	Catalase-peroxidase (plasmid)	catalase-peroxidase [EC:1.11.1.21]	1	TP	Catalase-peroxidase (plasmid)	catalase-peroxidase [EC:1.11.1.21]	1	TP	Catalase-peroxidase (plasmid)	Catalase (EC 1.11.1.6) / Peroxidase (EC 1.11.1.7)	1	TP	Catalase-peroxidase (plasmid)	Bifunctional enzyme with both catalase and broad- spectrum peroxidase activity	1	TP
BAA31833.1	unnamed protein product, partial (plasmid)	soluble cytochrome b562	0	FP	unnamed protein product, partial (plasmid)	NA	1	TN	unnamed protein product, partial (plasmid)	NA	1	TN	unnamed protein product, partial (plasmid)	NA	1	TN	unnamed protein product, partial (plasmid)	unnamed protein product	1	TN	unnamed protein product, partial (plasmid)	-	1	TN
BAA31834.1	transposase (plasmid)	putative transposase	1	TP	transposase (plasmid)	putative transposase	1	TP	transposase (plasmid)	NA	0	FN	transposase (plasmid)	NA	0	FN	transposase (plasmid)	Mobile element protein	1	TP	transposase (plasmid)	Escherichia coli O157 H7 ortholog	0	FN
BAA31836.1	serine protease EspP (plasmid)	serine protease autotransporter [EC:3.4.21.-]	1	TP	serine protease EspP (plasmid)	IgA-specific serine endopeptidase [EC:3.4.21.72]	1	TP	serine protease EspP (plasmid)	serine protease autotransporter [EC:3.4.21.-]	1	TP	serine protease EspP (plasmid)	serine protease autotransporter [EC:3.4.21.-]	1	TP	serine protease EspP (plasmid)	Per-activated serine protease autotransporter enterotoxin EspC	0	FP	serine protease EspP (plasmid)	Autotransporter beta-domain	0	FP
BAA31837.1	unnamed protein product (plasmid)	NA	1	TN	unnamed protein product (plasmid)	NA	1	TN	unnamed protein product (plasmid)	NA	1	TN	unnamed protein product (plasmid)	NA	1	TN	unnamed protein product (plasmid)	Polysaccharide deacetylase	0	FP	unnamed protein product (plasmid)	Polysaccharide deacetylase	0	FP
BAA31838.1	unnamed protein product (plasmid)	GlcNAc transferase	0	FP	unnamed protein product (plasmid)	L-malate glycosyltransferase [EC:2.4.1.-]	0	FP	unnamed protein product (plasmid)	NA	1	TN	unnamed protein product (plasmid)	NA	1	TN	unnamed protein product (plasmid)	Hexosyltransferase homolog	0	FP	unnamed protein product (plasmid)	Glycosyl transferase group 1	0	FP
BAA31839.1	hypothetical 66.6 kD protein in FRWD-PPC intergenic region (plasmid)	heptose-I-phosphate ethanolaminephosphotransferase [EC:2.7.8.-]	1	TP	hypothetical 66.6 kD protein in FRWD-PPC intergenic region (plasmid)	heptose-I-phosphate ethanolaminephosphotransferase [EC:2.7.8.-]	1	TP	hypothetical 66.6 kD protein in FRWD-PPC intergenic region (plasmid)	heptose-I-phosphate ethanolaminephosphotransferase [EC:2.7.8.-]	1	TP	hypothetical 66.6 kD protein in FRWD-PPC intergenic region (plasmid)	heptose-I-phosphate ethanolaminephosphotransferase [EC:2.7.8.-]	1	TP	hypothetical 66.6 kD protein in FRWD-PPC intergenic region (plasmid)	UPF0141 membrane protein YijP possibly required for phosphoethanolamine modification of lipopolysaccharide	0	FP	hypothetical 66.6 kD protein in FRWD-PPC intergenic region (plasmid)	Catalyzes the addition of a phosphoethanolamine moiety to the outer membrane lipopolysaccharide core	0	FP
BAA31840.1	Lipid A biosynthesis (Kdo)2-(lauroyl)-lipid IVA acyltransferase (plasmid)	lauroyl-Kdo2-lipid IVA myristoyltransferase [EC:2.3.1.243]	1	TP	Lipid A biosynthesis (Kdo)2-(lauroyl)-lipid IVA acyltransferase (plasmid)	lauroyl-Kdo2-lipid IVA myristoyltransferase [EC:2.3.1.243]	1	TP	Lipid A biosynthesis (Kdo)2-(lauroyl)-lipid IVA acyltransferase (plasmid)	lauroyl-Kdo2-lipid IVA myristoyltransferase [EC:2.3.1.243]	1	TP	Lipid A biosynthesis (Kdo)2-(lauroyl)-lipid IVA acyltransferase (plasmid)	lauroyl-Kdo2-lipid IVA myristoyltransferase [EC:2.3.1.243]	1	TP	Lipid A biosynthesis (Kdo)2-(lauroyl)-lipid IVA acyltransferase (plasmid)	Lipid A biosynthesis (KDO) 2-(lauroyl)-lipid IVA acyltransferase (EC 2.3.1.-)	1	TP	Lipid A biosynthesis (Kdo)2-(lauroyl)-lipid IVA acyltransferase (plasmid)	Catalyzes the transfer of myristate from myristoyl-acyl carrier protein (ACP) to Kdo(2)-(lauroyl)-lipid IV(A) to form Kdo(2)-lipid A	1	TP
BAB33424.1	thr operon leader peptide	NA	0	FN	thr operon leader peptide	NA	0	FN	thr operon leader peptide	NA	0	FN	thr operon leader peptide	NA	0	FN	thr operon leader peptide	hypothetical protein	1	TN	thr operon leader peptide	-	0	FN
BAB33425.1	aspartokinase I	bifunctional aspartokinase / homoserine dehydrogenase 1 [EC:2.7.2.4 1.1.1.3]	1	TP	aspartokinase I	bifunctional aspartokinase / homoserine dehydrogenase 1 [EC:2.7.2.4 1.1.1.3]	1	TP	aspartokinase I	bifunctional aspartokinase / homoserine dehydrogenase 1 [EC:2.7.2.4 1.1.1.3]	0	FP	aspartokinase I	bifunctional aspartokinase / homoserine dehydrogenase 1 [EC:2.7.2.4 1.1.1.3]	1	TP	aspartokinase I	Aspartokinase (EC 2.7.2.4) / Homoserine dehydrogenase (EC 1.1.1.3)	1	TP	aspartokinase I	homoserine dehydrogenase I	0	FP
BAB33426.1	homoserine kinase	homoserine kinase [EC:2.7.1.39]	1	TP	homoserine kinase	homoserine kinase [EC:2.7.1.39]	1	TP	homoserine kinase	homoserine kinase [EC:2.7.1.39]	1	TP	homoserine kinase	homoserine kinase [EC:2.7.1.39]	1	TP	homoserine kinase	Homoserine kinase (EC 2.7.1.39)	1	TP	homoserine kinase	Catalyzes the ATP-dependent phosphorylation of L- homoserine to L-homoserine phosphate	1	TP
BAB33427.1	L-threonine synthase	threonine synthase [EC:4.2.3.1]	1	TP	L-threonine synthase	threonine synthase [EC:4.2.3.1]	1	TP	L-threonine synthase	threonine synthase [EC:4.2.3.1]	1	TP	L-threonine synthase	threonine synthase [EC:4.2.3.1]	1	TP	L-threonine synthase	Threonine synthase (EC 4.2.3.1)	1	TP	L-threonine synthase	Catalyzes the gamma-elimination of phosphate from L- phosphohomoserine and the beta-addition of water to produce L- threonine. To a lesser extent, is able to slowly catalyze the deamination of L-threonine into alpha-ketobutyrate and that of L- serine and 3-chloroalanine into pyruvate. Is also able to rapidly convert vinylglycine to threonine, which proves that the pyridoxal p-quinonoid of vinylgl…	1	TP
BAB33428.1	hypothetical protein ECs_0005	NA	1	TN	hypothetical protein ECs_0005	NA	1	TN	hypothetical protein ECs_0005	NA	1	TN	hypothetical protein ECs_0005	NA	1	TN	hypothetical protein ECs_0005	FIG00638754: hypothetical protein	1	TN	hypothetical protein ECs_0005	Protein of unknown function (DUF2502)	1	TN
BAB33429.1	peroxide resistance protein	uncharacterized protein	0	FN	peroxide resistance protein	uncharacterized protein	0	FN	peroxide resistance protein	uncharacterized protein	0	FN	peroxide resistance protein	uncharacterized protein	0	FN	peroxide resistance protein	UPF0246 protein YaaA	0	FP	peroxide resistance protein	Belongs to the UPF0246 family	0	FN
BAB33430.1	amino acid carrier protein	alanine or glycine:cation symporter, AGCS family	1	TP	amino acid carrier protein	alanine or glycine:cation symporter, AGCS family	1	TP	amino acid carrier protein	alanine or glycine:cation symporter, AGCS family	1	TP	amino acid carrier protein	alanine or glycine:cation symporter, AGCS family	1	TP	amino acid carrier protein	Putative alanine/glycine transport protein	1	TP	amino acid carrier protein	alanine:sodium symporter activity	1	TP
BAB33431.1	transaldolase B	transaldolase [EC:2.2.1.2]	1	TP	transaldolase B	transaldolase [EC:2.2.1.2]	1	TP	transaldolase B	transaldolase [EC:2.2.1.2]	1	TP	transaldolase B	transaldolase [EC:2.2.1.2]	1	TP	transaldolase B	Transaldolase (EC 2.2.1.2)	1	TP	transaldolase B	Transaldolase is important for the balance of metabolites in the pentose-phosphate pathway	1	TP
BAB33432.1	molybdochelatase incorporating molybdenum into molybdopterin	molybdopterin adenylyltransferase [EC:2.7.7.75]	1	TP	molybdochelatase incorporating molybdenum into molybdopterin	molybdopterin adenylyltransferase [EC:2.7.7.75]	1	TP	molybdochelatase incorporating molybdenum into molybdopterin	molybdopterin adenylyltransferase [EC:2.7.7.75]	1	TP	molybdochelatase incorporating molybdenum into molybdopterin	molybdopterin adenylyltransferase [EC:2.7.7.75]	1	TP	molybdochelatase incorporating molybdenum into molybdopterin	Molybdopterin biosynthesis molybdochelatase MogA	1	TP	molybdochelatase incorporating molybdenum into molybdopterin	Catalyzes the adenylation of molybdopterin as part of the biosynthesis of the molybdenum-cofactor	1	TP
BAB33433.1	succinate-acetate transporter	uncharacterized protein	0	FN	succinate-acetate transporter	uncharacterized protein	0	FN	succinate-acetate transporter	uncharacterized protein	0	FN	succinate-acetate transporter	uncharacterized protein	0	FN	succinate-acetate transporter	YaaH protein	0	FP	succinate-acetate transporter	Uptake of acetate and succinate. Transport is energetically dependent on the protonmotive force	1	TP
BAB33434.1	hypothetical protein ECs_0012	NA	1	TN	hypothetical protein ECs_0012	NA	1	TN	hypothetical protein ECs_0012	NA	1	TN	hypothetical protein ECs_0012	NA	1	TN	hypothetical protein ECs_0012	FIG00553873: hypothetical protein	1	TN	hypothetical protein ECs_0012	Domain of unknown function (DUF3944)	1	TN
BAB33436.1	hypothetical protein ECs_0013	NA	1	TN	hypothetical protein ECs_0013	NA	1	TN	hypothetical protein ECs_0013	NA	1	TN	hypothetical protein ECs_0013	NA	1	TN	hypothetical protein ECs_0013	FIG00638537: hypothetical protein	1	TN	hypothetical protein ECs_0013	Protein of unknown function (DUF2541)	1	TN
BAB33437.1	chaperone Hsp70	molecular chaperone DnaK	1	TP	chaperone Hsp70	molecular chaperone DnaK	1	TP	chaperone Hsp70	molecular chaperone DnaK	1	TP	chaperone Hsp70	molecular chaperone DnaK	1	TP	chaperone Hsp70	Chaperone protein DnaK	1	TP	chaperone Hsp70	Heat shock 70 kDa protein	1	TP
BAB33438.1	chaperone Hsp40	molecular chaperone DnaJ	1	TP	chaperone Hsp40	molecular chaperone DnaJ	1	TP	chaperone Hsp40	molecular chaperone DnaJ	1	TP	chaperone Hsp40	molecular chaperone DnaJ	1	TP	chaperone Hsp40	Chaperone protein DnaJ	1	TP	chaperone Hsp40	ATP binding to DnaK triggers the release of the substrate protein, thus completing the reaction cycle. Several rounds of ATP-dependent interactions between DnaJ, DnaK and GrpE are required for fully efficient folding. Also involved, together with DnaK and GrpE, in the DNA replication of plasmids through activation of initiation proteins	1	TP
Statistical analysis summary	METABOLIC	KAAS	GhostKOALA	BlastKOALA	RAST	eggNOG-mapper
FN	28	35	32	31	4	5
FP	4	9	6	5	30	25
TN	25	28	28	29	20	20
TP	43	28	34	35	46	50
Recall	0.605634	0.444444	0.515152	0.530303	0.92	0.909091
TP / TP+FN
Precision	0.914894	0.756757	0.85	0.875	0.605263	0.666667
TP / TP+FP
Accuracy	0.68	0.56	0.62	0.64	0.66	0.7
(TP+TN) / (TP+TN+FP+FN)
F1	0.728814	0.56	0.641509	0.660377	0.730159	0.769231
2*Precision*Recall/(Precision+Recall)
