# Supplementary material for: METABOLIC: high-throughput profiling of microbial genomes for functional traits, metabolism, biogeochemistry, and community-scale functional networks
Source: Microbiome. 2022 Feb 16;10:33. doi: 10.1186/s40168-021-01213-8 (PMC8851854; doi:10.1186/s40168-021-01213-8)
Supplement: Supplementary file 13 — Additional file 12: Dataset S5. Comparison of protein prediction performance among five software packages/online servers on the genome of Pseudomonas aeruginosa PAO1. [file 40168_2021_1213_MOESM13_ESM.xlsx]

## Sheet: Pseudomonas_aeruginosa
Supplementary Dataset S5. Comparison of protein prediction performance among five software packages/online servers on the genome of Pseudomonas aeruginosa PAO1.
Protein ID	Original annotation	METABOLIC	METABOLIC result	METABOLIC result statistics	Original annotation	KAAS	KAAS result	KAAS result statistics	Original annotation	GhostKOALA	GhostKOALA result	GhostKOALA result statistics	Original annotation	BlastKOALA	BlastKOALA result	BlastKOALA result statistics	Original annotation	RAST	RAST result	RAST result statistics	Original annotation	eggNOG-mapper	eggNOG-mapper result	eggNOG-mapper result statistics
AAG03391.1	chromosomal replication initiator protein DnaA	chromosomal replication initiator protein	1	TP	chromosomal replication initiator protein DnaA	chromosomal replication initiator protein	1	TP	chromosomal replication initiator protein DnaA	chromosomal replication initiator protein	1	TP	chromosomal replication initiator protein DnaA	chromosomal replication initiator protein	1	TP	chromosomal replication initiator protein DnaA	Chromosomal replication initiator protein DnaA	1	TP	chromosomal replication initiator protein DnaA	it binds specifically double-stranded DNA at a 9 bp consensus (dnaA box) 5'-TTATC CA A CA A-3'. DnaA binds to ATP and to acidic phospholipids	1	TP
AAG03392.1	DNA polymerase III, beta chain	DNA polymerase III subunit beta [EC:2.7.7.7]	1	TP	DNA polymerase III, beta chain	DNA polymerase III subunit beta [EC:2.7.7.7]	1	TP	DNA polymerase III, beta chain	DNA polymerase III subunit beta [EC:2.7.7.7]	1	TP	DNA polymerase III, beta chain	DNA polymerase III subunit beta [EC:2.7.7.7]	1	TP	DNA polymerase III, beta chain	DNA polymerase III beta subunit (EC 2.7.7.7)	1	TP	DNA polymerase III, beta chain	Confers DNA tethering and processivity to DNA polymerases and other proteins. Acts as a clamp, forming a ring around DNA (a reaction catalyzed by the clamp-loading complex) which diffuses in an ATP-independent manner freely and bidirectionally along dsDNA. Initially characterized for its ability to contact the catalytic subunit of DNA polymerase III (Pol III), a complex, multichain enzyme respons…	1	TP
AAG03393.1	RecF protein	DNA replication and repair protein RecF	1	TP	RecF protein	DNA replication and repair protein RecF	1	TP	RecF protein	DNA replication and repair protein RecF	1	TP	RecF protein	DNA replication and repair protein RecF	1	TP	RecF protein	DNA recombination and repair protein RecF	1	TP	RecF protein	it is required for DNA replication and normal SOS inducibility. RecF binds preferentially to single-stranded, linear DNA. It also seems to bind ATP	1	TP
AAG03394.1	DNA gyrase subunit B	DNA gyrase subunit B [EC:5.6.2.2]	1	TP	DNA gyrase subunit B	DNA gyrase subunit B [EC:5.6.2.2]	1	TP	DNA gyrase subunit B	DNA gyrase subunit B [EC:5.6.2.2]	1	TP	DNA gyrase subunit B	DNA gyrase subunit B [EC:5.6.2.2]	1	TP	DNA gyrase subunit B	DNA gyrase subunit B (EC 5.99.1.3)	1	TP	DNA gyrase subunit B	A type II topoisomerase that negatively supercoils closed circular double-stranded (ds) DNA in an ATP-dependent manner to modulate DNA topology and maintain chromosomes in an underwound state. Negative supercoiling favors strand separation, and DNA replication, transcription, recombination and repair, all of which involve strand separation. Also able to catalyze the interconversion of other topol…	1	TP
AAG03395.1	lysophosphatidic acid acyltransferase, LptA	1-acyl-sn-glycerol-3-phosphate acyltransferase [EC:2.3.1.51]	1	TP	lysophosphatidic acid acyltransferase, LptA	1-acyl-sn-glycerol-3-phosphate acyltransferase [EC:2.3.1.51]	1	TP	lysophosphatidic acid acyltransferase, LptA	1-acyl-sn-glycerol-3-phosphate acyltransferase [EC:2.3.1.51]	1	TP	lysophosphatidic acid acyltransferase, LptA	1-acyl-sn-glycerol-3-phosphate acyltransferase [EC:2.3.1.51]	1	TP	lysophosphatidic acid acyltransferase, LptA	1-acyl-sn-glycerol-3-phosphate acyltransferase (EC 2.3.1.51)	1	TP	lysophosphatidic acid acyltransferase, LptA	Phosphate acyltransferases	0	FP
AAG03396.1	conserved hypothetical protein	D-glycero-D-manno-heptose 1,7-bisphosphate phosphatase [EC:3.1.3.82 3.1.3.83]	0	FP	conserved hypothetical protein	D-glycero-D-manno-heptose 1,7-bisphosphate phosphatase [EC:3.1.3.82 3.1.3.83]	0	FP	conserved hypothetical protein	D-glycero-D-manno-heptose 1,7-bisphosphate phosphatase [EC:3.1.3.82 3.1.3.83]	0	FP	conserved hypothetical protein	D-glycero-D-manno-heptose 1,7-bisphosphate phosphatase [EC:3.1.3.82 3.1.3.83]	0	FP	conserved hypothetical protein	Histidinol-phosphatase (EC 3.1.3.15)	0	FP	conserved hypothetical protein	D,D-heptose 1,7-bisphosphate phosphatase	0	FP
AAG03397.1	hypothetical protein PA0007	NA	1	TN	hypothetical protein PA0007	NA	1	TN	hypothetical protein PA0007	NA	1	TN	hypothetical protein PA0007	NA	1	TN	hypothetical protein PA0007	FIG00956319: hypothetical protein	1	TN	hypothetical protein PA0007	Cytochrome c	0	FP
AAG03398.1	glycyl-tRNA synthetase beta chain	glycyl-tRNA synthetase beta chain [EC:6.1.1.14]	1	TP	glycyl-tRNA synthetase beta chain	glycyl-tRNA synthetase beta chain [EC:6.1.1.14]	1	TP	glycyl-tRNA synthetase beta chain	glycyl-tRNA synthetase beta chain [EC:6.1.1.14]	1	TP	glycyl-tRNA synthetase beta chain	glycyl-tRNA synthetase beta chain [EC:6.1.1.14]	1	TP	glycyl-tRNA synthetase beta chain	Glycyl-tRNA synthetase beta chain (EC 6.1.1.14)	1	TP	glycyl-tRNA synthetase beta chain	Glycyl-tRNA synthetase beta subunit	1	TP
AAG03399.1	glycyl-tRNA synthetase alpha chain	glycyl-tRNA synthetase alpha chain [EC:6.1.1.14]	1	TP	glycyl-tRNA synthetase alpha chain	glycyl-tRNA synthetase alpha chain [EC:6.1.1.14]	1	TP	glycyl-tRNA synthetase alpha chain	glycyl-tRNA synthetase alpha chain [EC:6.1.1.14]	1	TP	glycyl-tRNA synthetase alpha chain	glycyl-tRNA synthetase alpha chain [EC:6.1.1.14]	1	TP	glycyl-tRNA synthetase alpha chain	Glycyl-tRNA synthetase alpha chain (EC 6.1.1.14)	1	TP	glycyl-tRNA synthetase alpha chain	Glycyl-tRNA synthetase alpha subunit	1	TP
AAG03400.1	DNA-3-methyladenine glycosidase I	DNA-3-methyladenine glycosylase I [EC:3.2.2.20]	1	TP	DNA-3-methyladenine glycosidase I	DNA-3-methyladenine glycosylase I [EC:3.2.2.20]	1	TP	DNA-3-methyladenine glycosidase I	DNA-3-methyladenine glycosylase I [EC:3.2.2.20]	1	TP	DNA-3-methyladenine glycosidase I	DNA-3-methyladenine glycosylase I [EC:3.2.2.20]	1	TP	DNA-3-methyladenine glycosidase I	DNA-3-methyladenine glycosylase (EC 3.2.2.20)	1	TP	DNA-3-methyladenine glycosidase I	Methyladenine glycosylase	1	TP
AAG03401.1	probable 2-OH-lauroyltransferase	Kdo2-lipid IVA lauroyltransferase/acyltransferase [EC:2.3.1.241 2.3.1.-]	1	TP	probable 2-OH-lauroyltransferase	Kdo2-lipid IVA lauroyltransferase/acyltransferase [EC:2.3.1.241 2.3.1.-]	1	TP	probable 2-OH-lauroyltransferase	Kdo2-lipid IVA lauroyltransferase/acyltransferase [EC:2.3.1.241 2.3.1.-]	1	TP	probable 2-OH-lauroyltransferase	Kdo2-lipid IVA lauroyltransferase/acyltransferase [EC:2.3.1.241 2.3.1.-]	1	TP	probable 2-OH-lauroyltransferase	Lipid A biosynthesis lauroyl acyltransferase (EC 2.3.1.-)	1	TP	probable 2-OH-lauroyltransferase	Bacterial lipid A biosynthesis acyltransferase	1	TP
AAG03402.1	hypothetical protein PA0012	NA	1	TN	hypothetical protein PA0012	NA	1	TN	hypothetical protein PA0012	NA	1	TN	hypothetical protein PA0012	NA	1	TN	hypothetical protein PA0012	FIG00954045: hypothetical protein	1	TN	hypothetical protein PA0012	PilZ domain	0	FP
AAG03403.1	conserved hypothetical protein	uncharacterized protein	1	TN	conserved hypothetical protein	uncharacterized protein	1	TN	conserved hypothetical protein	uncharacterized protein	1	TN	conserved hypothetical protein	uncharacterized protein	1	TN	conserved hypothetical protein	Putative preQ0 transporter	0	FP	conserved hypothetical protein	Involved in the import of queuosine (Q) precursors, required for Q precursor salvage	0	FP
AAG03404.1	hypothetical protein PA0014	NA	1	TN	hypothetical protein PA0014	NA	1	TN	hypothetical protein PA0014	NA	1	TN	hypothetical protein PA0014	NA	1	TN	hypothetical protein PA0014	FIG00964692: hypothetical protein	1	TN	hypothetical protein PA0014	-	1	TN
AAG03405.1	hypothetical protein PA0015	NA	1	TN	hypothetical protein PA0015	NA	1	TN	hypothetical protein PA0015	NA	1	TN	hypothetical protein PA0015	NA	1	TN	hypothetical protein PA0015	Chaperone protein YscY (Yop proteins translocation protein Y)	0	FP	hypothetical protein PA0015	Type IV pilus biogenesis stability protein PilW	0	FP
AAG03406.1	potassium uptake protein TrkA	trk system potassium uptake protein	1	TP	potassium uptake protein TrkA	trk system potassium uptake protein	1	TP	potassium uptake protein TrkA	trk system potassium uptake protein	1	TP	potassium uptake protein TrkA	trk system potassium uptake protein	1	TP	potassium uptake protein TrkA	Trk system potassium uptake protein TrkA	1	TP	potassium uptake protein TrkA	TrkA-N domain	1	TP
AAG03407.1	conserved hypothetical protein	16S rRNA (cytosine967-C5)-methyltransferase [EC:2.1.1.176]	0	FP	conserved hypothetical protein	16S rRNA (cytosine967-C5)-methyltransferase [EC:2.1.1.176]	0	FP	conserved hypothetical protein	16S rRNA (cytosine967-C5)-methyltransferase [EC:2.1.1.176]	0	FP	conserved hypothetical protein	16S rRNA (cytosine967-C5)-methyltransferase [EC:2.1.1.176]	0	FP	conserved hypothetical protein	Ribosomal RNA small subunit methyltransferase B (EC 2.1.1.-)	0	FP	conserved hypothetical protein	Specifically methylates the cytosine at position 967 (m5C967) of 16S rRNA	0	FP
AAG03408.1	methionyl-tRNA formyltransferase	16S rRNA (cytosine967-C5)-methyltransferase [EC:2.1.1.176]	0	FP	methionyl-tRNA formyltransferase	methionyl-tRNA formyltransferase [EC:2.1.2.9]	1	TP	methionyl-tRNA formyltransferase	methionyl-tRNA formyltransferase [EC:2.1.2.9]	1	TP	methionyl-tRNA formyltransferase	methionyl-tRNA formyltransferase [EC:2.1.2.9]	1	TP	methionyl-tRNA formyltransferase	Methionyl-tRNA formyltransferase (EC 2.1.2.9)	1	TP	methionyl-tRNA formyltransferase	Attaches a formyl group to the free amino group of methionyl-tRNA(fMet). The formyl group appears to play a dual role in the initiator identity of N-formylmethionyl-tRNA by promoting its recognition by IF2 and preventing the misappropriation of this tRNA by the elongation apparatus	1	TP
AAG03409.1	polypeptide deformylase	peptide deformylase [EC:3.5.1.88]	1	TP	polypeptide deformylase	peptide deformylase [EC:3.5.1.88]	1	TP	polypeptide deformylase	peptide deformylase [EC:3.5.1.88]	1	TP	polypeptide deformylase	peptide deformylase [EC:3.5.1.88]	1	TP	polypeptide deformylase	Peptide deformylase (EC 3.5.1.88)	1	TP	polypeptide deformylase	Removes the formyl group from the N-terminal Met of newly synthesized proteins. Requires at least a dipeptide for an efficient rate of reaction. N-terminal L-methionine is a prerequisite for activity but the enzyme has broad specificity at other positions	1	TP
AAG03410.1	hypothetical protein PA0020	NA	1	TN	hypothetical protein PA0020	NA	1	TN	hypothetical protein PA0020	NA	1	TN	hypothetical protein PA0020	NA	1	TN	hypothetical protein PA0020	Uncharacterized protein with LysM domain, COG1652	1	TN	hypothetical protein PA0020	LysM domain	0	FP
AAG03411.1	conserved hypothetical protein	DNA processing protein	0	FP	conserved hypothetical protein	DNA processing protein	0	FP	conserved hypothetical protein	DNA processing protein	0	FP	conserved hypothetical protein	DNA processing protein	0	FP	conserved hypothetical protein	Rossmann fold nucleotide-binding protein Smf possibly involved in DNA uptake	0	FP	conserved hypothetical protein	DNA protecting protein DprA	0	FP
AAG03412.1	conserved hypothetical protein	L-threonylcarbamoyladenylate synthase [EC:2.7.7.87]	0	FP	conserved hypothetical protein	L-threonylcarbamoyladenylate synthase [EC:2.7.7.87]	0	FP	conserved hypothetical protein	L-threonylcarbamoyladenylate synthase [EC:2.7.7.87]	0	FP	conserved hypothetical protein	L-threonylcarbamoyladenylate synthase [EC:2.7.7.87]	0	FP	conserved hypothetical protein	TsaC protein (YrdC domain) required for threonylcarbamoyladenosine t(6)A37 modification in tRNA	0	FP	conserved hypothetical protein	Required for the formation of a threonylcarbamoyl group on adenosine at position 37 (t(6)A37) in tRNAs that read codons beginning with adenine. Catalyzes the conversion of L-threonine, HCO(3)(-) CO(2) and ATP to give threonylcarbamoyl-AMP (TC-AMP) as the acyladenylate intermediate, with the release of diphosphate	0	FP
AAG03413.1	quinone oxidoreductase	D-arabitol-phosphate dehydrogenase [EC:1.1.1.301]	0	FP	quinone oxidoreductase	NADPH:quinone reductase [EC:1.6.5.5]	1	TP	quinone oxidoreductase	NADPH:quinone reductase [EC:1.6.5.5]	1	TP	quinone oxidoreductase	NADPH:quinone reductase [EC:1.6.5.5]	1	TP	quinone oxidoreductase	Quinone oxidoreductase (EC 1.6.5.5)	1	TP	quinone oxidoreductase	Zinc-binding dehydrogenase	0	FP
AAG03414.1	coproporphyrinogen III oxidase, aerobic	coproporphyrinogen III oxidase [EC:1.3.3.3]	1	TP	coproporphyrinogen III oxidase, aerobic	coproporphyrinogen III oxidase [EC:1.3.3.3]	1	TP	coproporphyrinogen III oxidase, aerobic	coproporphyrinogen III oxidase [EC:1.3.3.3]	1	TP	coproporphyrinogen III oxidase, aerobic	coproporphyrinogen III oxidase [EC:1.3.3.3]	1	TP	coproporphyrinogen III oxidase, aerobic	Coproporphyrinogen III oxidase, aerobic (EC 1.3.3.3)	1	TP	coproporphyrinogen III oxidase, aerobic	Involved in the heme biosynthesis. Catalyzes the aerobic oxidative decarboxylation of propionate groups of rings A and B of coproporphyrinogen-III to yield the vinyl groups in protoporphyrinogen-IX	1	TP
AAG03415.1	shikimate dehydrogenase	shikimate dehydrogenase [EC:1.1.1.25]	1	TP	shikimate dehydrogenase	shikimate dehydrogenase [EC:1.1.1.25]	1	TP	shikimate dehydrogenase	shikimate dehydrogenase [EC:1.1.1.25]	1	TP	shikimate dehydrogenase	shikimate dehydrogenase [EC:1.1.1.25]	1	TP	shikimate dehydrogenase	Shikimate 5-dehydrogenase I alpha (EC 1.1.1.25)	1	TP	shikimate dehydrogenase	Involved in the biosynthesis of the chorismate, which leads to the biosynthesis of aromatic amino acids. Catalyzes the reversible NADPH linked reduction of 3-dehydroshikimate (DHSA) to yield shikimate (SA)	1	TP
AAG03416.1	phospholipase C, PlcB	NA	0	FN	phospholipase C, PlcB	NA	0	FN	phospholipase C, PlcB	NA	0	FN	phospholipase C, PlcB	NA	0	FN	phospholipase C, PlcB	FIG00954501: hypothetical protein	0	FN	phospholipase C, PlcB	-	0	FN
AAG03417.1	hypothetical protein PA0027	NA	1	TN	hypothetical protein PA0027	NA	1	TN	hypothetical protein PA0027	NA	1	TN	hypothetical protein PA0027	NA	1	TN	hypothetical protein PA0027	Parvulin-like peptidyl-prolyl isomerase	0	FP	hypothetical protein PA0027	Chaperone involved in the correct folding and assembly of outer membrane proteins. Recognizes specific patterns of aromatic residues and the orientation of their side chains, which are found more frequently in integral outer membrane proteins. May act in both early periplasmic and late outer membrane-associated steps of protein maturation	0	FP
AAG03418.1	hypothetical protein PA0028	NA	1	TN	hypothetical protein PA0028	NA	1	TN	hypothetical protein PA0028	NA	1	TN	hypothetical protein PA0028	NA	1	TN	hypothetical protein PA0028	FIG00958158: hypothetical protein	1	TN	hypothetical protein PA0028	-	1	TN
AAG03419.1	probable sulfate transporter	sulfate permease, SulP family	1	TP	probable sulfate transporter	NA	0	FN	probable sulfate transporter	sulfate permease, SulP family	1	TP	probable sulfate transporter	sulfate permease, SulP family	1	TP	probable sulfate transporter	Sulfate permease	1	TP	probable sulfate transporter	Sulfate permease family	1	TP
AAG03420.1	hypothetical protein PA0030	glycine betaine/proline transport system substrate-binding protein	0	FP	hypothetical protein PA0030	glycine betaine/proline transport system substrate-binding protein	0	FP	hypothetical protein PA0030	glycine betaine/proline transport system substrate-binding protein	0	FP	hypothetical protein PA0030	glycine betaine/proline transport system substrate-binding protein	0	FP	hypothetical protein PA0030	L-proline glycine betaine binding ABC transporter protein ProX (TC 3.A.1.12.1)	0	FP	hypothetical protein PA0030	glycine betaine	0	FP
AAG03421.1	choline sulfatase	choline-sulfatase [EC:3.1.6.6]	1	TP	choline sulfatase	choline-sulfatase [EC:3.1.6.6]	1	TP	choline sulfatase	choline-sulfatase [EC:3.1.6.6]	1	TP	choline sulfatase	choline-sulfatase [EC:3.1.6.6]	1	TP	choline sulfatase	Choline-sulfatase (EC 3.1.6.6)	1	TP	choline sulfatase	Choline sulfatase enzyme C terminal	1	TP
AAG03422.1	probable transcriptional regulator	LysR family transcriptional regulator, glycine cleavage system transcriptional activator	1	TP	probable transcriptional regulator	NA	0	FN	probable transcriptional regulator	NA	0	FN	probable transcriptional regulator	NA	0	FN	probable transcriptional regulator	Transcriptional regulator, LysR family	1	TP	probable transcriptional regulator	LysR substrate binding domain	1	TP
AAG03423.1	hypothetical protein PA0033	NA	1	TN	hypothetical protein PA0033	NA	1	TN	hypothetical protein PA0033	NA	1	TN	hypothetical protein PA0033	NA	1	TN	hypothetical protein PA0033	FIG00958443: hypothetical protein	1	TN	hypothetical protein PA0033	Histidine kinase	0	FP
AAG03424.1	probable two-component response regulator	two-component system, NarL family, response regulator EvgA	1	TP	probable two-component response regulator	NA	0	FN	probable two-component response regulator	two-component system, NarL family, response regulator EvgA	1	TP	probable two-component response regulator	two-component system, NarL family, response regulator EvgA	1	TP	probable two-component response regulator	DNA-binding response regulator, LuxR family	1	TP	probable two-component response regulator	helix_turn_helix, Lux Regulon	1	TP
AAG03425.1	tryptophan synthase alpha chain	tryptophan synthase alpha chain [EC:4.2.1.20]	1	TP	tryptophan synthase alpha chain	tryptophan synthase alpha chain [EC:4.2.1.20]	1	TP	tryptophan synthase alpha chain	tryptophan synthase alpha chain [EC:4.2.1.20]	1	TP	tryptophan synthase alpha chain	tryptophan synthase alpha chain [EC:4.2.1.20]	1	TP	tryptophan synthase alpha chain	Tryptophan synthase alpha chain (EC 4.2.1.20)	1	TP	tryptophan synthase alpha chain	The alpha subunit is responsible for the aldol cleavage of indoleglycerol phosphate to indole and glyceraldehyde 3- phosphate	1	TP
AAG03426.1	tryptophan synthase beta chain	tryptophan synthase beta chain [EC:4.2.1.20]	1	TP	tryptophan synthase beta chain	tryptophan synthase beta chain [EC:4.2.1.20]	1	TP	tryptophan synthase beta chain	tryptophan synthase beta chain [EC:4.2.1.20]	1	TP	tryptophan synthase beta chain	tryptophan synthase beta chain [EC:4.2.1.20]	1	TP	tryptophan synthase beta chain	Tryptophan synthase beta chain (EC 4.2.1.20)	1	TP	tryptophan synthase beta chain	The beta subunit is responsible for the synthesis of L- tryptophan from indole and L-serine	1	TP
AAG03427.1	transcriptional regulator TrpI	LysR family transcriptional regulator, glycine cleavage system transcriptional activator	1	TP	transcriptional regulator TrpI	NA	0	FN	transcriptional regulator TrpI	NA	0	FN	transcriptional regulator TrpI	NA	0	FN	transcriptional regulator TrpI	HTH-type transcriptional regulator trpI	1	TP	transcriptional regulator TrpI	LysR substrate binding domain	0	FP
AAG03428.1	hypothetical protein PA0038	dodecin	0	FP	hypothetical protein PA0038	dodecin	0	FP	hypothetical protein PA0038	dodecin	0	FP	hypothetical protein PA0038	dodecin	0	FP	hypothetical protein PA0038	Dodecin (COG3360) Flavin-binding	0	FP	hypothetical protein PA0038	Dodecin	0	FP
AAG03429.1	hypothetical protein PA0039	NA	1	TN	hypothetical protein PA0039	NA	1	TN	hypothetical protein PA0039	NA	1	TN	hypothetical protein PA0039	NA	1	TN	hypothetical protein PA0039	hypothetical protein	1	TN	hypothetical protein PA0039	Protein of unknown function (DUF1161)	1	TN
AAG03430.1	conserved hypothetical protein	hemolysin activation/secretion protein	0	FP	conserved hypothetical protein	hemolysin activation/secretion protein	0	FP	conserved hypothetical protein	NA	1	TN	conserved hypothetical protein	NA	1	TN	conserved hypothetical protein	Channel-forming transporter/cytolysins activator of TpsB family	0	FP	conserved hypothetical protein	POTRA domain	0	FP
AAG03431.1	probable hemagglutinin	filamentous hemagglutinin	1	TP	probable hemagglutinin	filamentous hemagglutinin	1	TP	probable hemagglutinin	filamentous hemagglutinin	1	TP	probable hemagglutinin	filamentous hemagglutinin	1	TP	probable hemagglutinin	Putative large exoprotein involved in heme utilization or adhesion of ShlA/HecA/FhaA family	0	FP	probable hemagglutinin	haemagglutination activity domain	1	TP
AAG03432.1	hypothetical protein PA0042	NA	1	TN	hypothetical protein PA0042	NA	1	TN	hypothetical protein PA0042	NA	1	TN	hypothetical protein PA0042	NA	1	TN	hypothetical protein PA0042	FIG00953153: hypothetical protein	1	TN	hypothetical protein PA0042	-	1	TN
AAG03433.1	hypothetical protein PA0043	NA	1	TN	hypothetical protein PA0043	NA	1	TN	hypothetical protein PA0043	NA	1	TN	hypothetical protein PA0043	NA	1	TN	hypothetical protein PA0043	FIG00956950: hypothetical protein	1	TN	hypothetical protein PA0043	Domain of unknown function (DUF4010)	1	TN
AAG03434.1	exoenzyme T	exoenzyme T	1	TP	exoenzyme T	exoenzyme T	1	TP	exoenzyme T	NA	0	FN	exoenzyme T	exoenzyme T	1	TP	exoenzyme T	Methyl-accepting chemotaxis protein	0	FP	exoenzyme T	ADP-ribosyltransferase exoenzyme	1	TP
AAG03435.1	hypothetical protein PA0045	NA	1	TN	hypothetical protein PA0045	NA	1	TN	hypothetical protein PA0045	NA	1	TN	hypothetical protein PA0045	NA	1	TN	hypothetical protein PA0045	Probable lipoprotein	0	FP	hypothetical protein PA0045	Curli production assembly/transport component CsgG	0	FP
AAG03436.1	hypothetical protein PA0046	NA	1	TN	hypothetical protein PA0046	NA	1	TN	hypothetical protein PA0046	NA	1	TN	hypothetical protein PA0046	NA	1	TN	hypothetical protein PA0046	Probable lipoprotein	0	FP	hypothetical protein PA0046	Domain of unknown function (DUF4810)	1	TN
AAG03437.1	hypothetical protein PA0047	NA	1	TN	hypothetical protein PA0047	NA	1	TN	hypothetical protein PA0047	NA	1	TN	hypothetical protein PA0047	NA	1	TN	hypothetical protein PA0047	Phosphonate ABC transporter phosphate-binding periplasmic component (TC 3.A.1.9.1)	0	FP	hypothetical protein PA0047	Putative bacterial lipoprotein (DUF799)	0	FP
AAG03438.1	probable transcriptional regulator	NA	0	FN	probable transcriptional regulator	NA	1	TN	probable transcriptional regulator	NA	0	FN	probable transcriptional regulator	NA	0	FN	probable transcriptional regulator	Predicted transcriptional regulators	1	TP	probable transcriptional regulator	sequence-specific DNA binding	0	FP
AAG03439.1	hypothetical protein PA0049	NA	1	TN	hypothetical protein PA0049	NA	1	TN	hypothetical protein PA0049	NA	1	TN	hypothetical protein PA0049	NA	1	TN	hypothetical protein PA0049	putative secreted protein	0	FP	hypothetical protein PA0049	Removes 5-oxoproline from various penultimate amino acid residues except L-proline	0	FP
AAG03440.1	hypothetical protein PA0050	NA	1	TN	hypothetical protein PA0050	NA	1	TN	hypothetical protein PA0050	NA	1	TN	hypothetical protein PA0050	NA	1	TN	hypothetical protein PA0050	hypothetical protein	1	TN	hypothetical protein PA0050	-	1	TN
AAG03441.1	potential phenazine-modifying enzyme	asparagine synthase (glutamine-hydrolysing) [EC:6.3.5.4]	0	FP	potential phenazine-modifying enzyme	asparagine synthase (glutamine-hydrolysing) [EC:6.3.5.4]	0	FP	potential phenazine-modifying enzyme	asparagine synthase (glutamine-hydrolysing) [EC:6.3.5.4]	0	FP	potential phenazine-modifying enzyme	asparagine synthase (glutamine-hydrolysing) [EC:6.3.5.4]	0	FP	potential phenazine-modifying enzyme	Phenazine modifying protein PhzH / Asparagine synthetase [glutamine-hydrolyzing] (EC 6.3.5.4)	1	TP	potential phenazine-modifying enzyme	Asparagine synthase	0	FP
AAG03442.1	hypothetical protein PA0052	NA	1	TN	hypothetical protein PA0052	NA	1	TN	hypothetical protein PA0052	NA	1	TN	hypothetical protein PA0052	NA	1	TN	hypothetical protein PA0052	FIG00957746: hypothetical protein	1	TN	hypothetical protein PA0052	Cupin 2, conserved barrel domain protein	0	FP
AAG03443.1	hypothetical protein PA0053	death on curing protein	0	FP	hypothetical protein PA0053	death on curing protein	0	FP	hypothetical protein PA0053	NA	1	TN	hypothetical protein PA0053	death on curing protein	0	FP	hypothetical protein PA0053	FIG00643583: hypothetical protein	1	TN	hypothetical protein PA0053	Fic/DOC family	0	FP
AAG03444.1	conserved hypothetical protein	putative RNA 2'-phosphotransferase [EC:2.7.1.-]	0	FP	conserved hypothetical protein	putative RNA 2'-phosphotransferase [EC:2.7.1.-]	0	FP	conserved hypothetical protein	putative RNA 2'-phosphotransferase [EC:2.7.1.-]	0	FP	conserved hypothetical protein	putative RNA 2'-phosphotransferase [EC:2.7.1.-]	0	FP	conserved hypothetical protein	RNA:NAD 2'-phosphotransferase	0	FP	conserved hypothetical protein	Removes the 2'-phosphate from RNA via an intermediate in which the phosphate is ADP-ribosylated by NAD followed by a presumed transesterification to release the RNA and generate ADP- ribose 1''-2''-cyclic phosphate (APPR P). May function as an ADP- ribosylase	0	FP
AAG03445.1	hypothetical protein PA0055	uncharacterized protein	1	TN	hypothetical protein PA0055	uncharacterized protein	1	TN	hypothetical protein PA0055	uncharacterized protein	1	TN	hypothetical protein PA0055	uncharacterized protein	1	TN	hypothetical protein PA0055	Uncharacterized protein conserved in bacteria	1	TN	hypothetical protein PA0055	Domain of unknown function (DUF1993)	1	TN
AAG03446.1	probable transcriptional regulator	NA	0	FN	probable transcriptional regulator	NA	0	FN	probable transcriptional regulator	NA	0	FN	probable transcriptional regulator	NA	0	FN	probable transcriptional regulator	LysR-family transcriptional regulator clustered with PA0057	1	TP	probable transcriptional regulator	LysR substrate binding domain	1	TP
AAG03447.1	hypothetical protein PA0057	NA	1	TN	hypothetical protein PA0057	NA	1	TN	hypothetical protein PA0057	NA	1	TN	hypothetical protein PA0057	NA	1	TN	hypothetical protein PA0057	Metallo-beta-lactamase superfamily protein PA0057	0	FP	hypothetical protein PA0057	Metallo-beta-lactamase superfamily	0	FP
AAG03448.1	hypothetical protein PA0058	putative protein-disulfide isomerase	0	FP	hypothetical protein PA0058	putative protein-disulfide isomerase	0	FP	hypothetical protein PA0058	putative protein-disulfide isomerase	0	FP	hypothetical protein PA0058	putative protein-disulfide isomerase	0	FP	hypothetical protein PA0058	Thioredoxin-like protein clustered with PA0057	0	FP	hypothetical protein PA0058	Protein-disulfide isomerase	0	FP
AAG03449.1	osmotically inducible protein OsmC	lipoyl-dependent peroxidase	0	FP	osmotically inducible protein OsmC	lipoyl-dependent peroxidase	0	FP	osmotically inducible protein OsmC	lipoyl-dependent peroxidase	0	FP	osmotically inducible protein OsmC	lipoyl-dependent peroxidase	0	FP	osmotically inducible protein OsmC	Osmotically inducible protein C	1	TP	osmotically inducible protein OsmC	OsmC-like protein	1	TP
AAG03450.1	conserved hypothetical protein	NA	1	TN	conserved hypothetical protein	NA	1	TN	conserved hypothetical protein	NA	1	TN	conserved hypothetical protein	NA	1	TN	conserved hypothetical protein	FIG00955509: hypothetical protein	1	TN	conserved hypothetical protein	Protein of unknown function (DUF1161)	1	TN
AAG03451.1	hypothetical protein PA0061	NA	1	TN	hypothetical protein PA0061	NA	1	TN	hypothetical protein PA0061	NA	1	TN	hypothetical protein PA0061	NA	1	TN	hypothetical protein PA0061	lipoprotein, putative	0	FP	hypothetical protein PA0061	-	1	TN
AAG03452.1	hypothetical protein PA0062	NA	1	TN	hypothetical protein PA0062	NA	1	TN	hypothetical protein PA0062	NA	1	TN	hypothetical protein PA0062	NA	1	TN	hypothetical protein PA0062	lipoprotein, putative	0	FP	hypothetical protein PA0062	-	1	TN
AAG03453.1	hypothetical protein PA0063	NA	1	TN	hypothetical protein PA0063	NA	1	TN	hypothetical protein PA0063	NA	1	TN	hypothetical protein PA0063	NA	1	TN	hypothetical protein PA0063	PUTATIVE ZINC PROTEASE PROTEIN	0	FP	hypothetical protein PA0063	Putative aminopeptidase	0	FP
AAG03454.1	hypothetical protein PA0064	NA	1	TN	hypothetical protein PA0064	NA	1	TN	hypothetical protein PA0064	NA	1	TN	hypothetical protein PA0064	NA	1	TN	hypothetical protein PA0064	FIG00955692: hypothetical protein	1	TN	hypothetical protein PA0064	-	1	TN
AAG03455.1	hypothetical protein PA0065	phosphoglycolate phosphatase [EC:3.1.3.18]	0	FP	hypothetical protein PA0065	phosphoglycolate phosphatase [EC:3.1.3.18]	0	FP	hypothetical protein PA0065	phosphoglycolate phosphatase [EC:3.1.3.18]	0	FP	hypothetical protein PA0065	phosphoglycolate phosphatase [EC:3.1.3.18]	0	FP	hypothetical protein PA0065	Phosphoglycolate phosphatase (EC 3.1.3.18)	0	FP	hypothetical protein PA0065	HAD-hyrolase-like	0	FP
AAG03456.1	conserved hypothetical protein	gamma-carbonic anhydrase [EC:4.2.1.-]	0	FP	conserved hypothetical protein	NA	1	TN	conserved hypothetical protein	NA	1	TN	conserved hypothetical protein	NA	1	TN	conserved hypothetical protein	carbonic anhydrase, family 3	0	FP	conserved hypothetical protein	Bacterial transferase hexapeptide (six repeats)	0	FP
AAG03457.1	oligopeptidase A	oligopeptidase A [EC:3.4.24.70]	1	TP	oligopeptidase A	oligopeptidase A [EC:3.4.24.70]	1	TP	oligopeptidase A	oligopeptidase A [EC:3.4.24.70]	1	TP	oligopeptidase A	oligopeptidase A [EC:3.4.24.70]	1	TP	oligopeptidase A	Oligopeptidase A (EC 3.4.24.70)	1	TP	oligopeptidase A	Peptidase family M3	1	TP
AAG03458.1	hypothetical protein PA0068	uncharacterized protein	1	TN	hypothetical protein PA0068	uncharacterized protein	1	TN	hypothetical protein PA0068	uncharacterized protein	1	TN	hypothetical protein PA0068	uncharacterized protein	1	TN	hypothetical protein PA0068	FIG00954395: hypothetical protein	1	TN	hypothetical protein PA0068	Probable metal-binding protein (DUF2387)	0	FP
AAG03459.1	conserved hypothetical protein	NA	1	TN	conserved hypothetical protein	NA	1	TN	conserved hypothetical protein	NA	1	TN	conserved hypothetical protein	NA	1	TN	conserved hypothetical protein	Radical SAM domain protein	0	FP	conserved hypothetical protein	Elongator protein 3, MiaB family, Radical SAM	0	FP
AAG03460.1	hypothetical protein PA0070	NA	1	TN	hypothetical protein PA0070	NA	1	TN	hypothetical protein PA0070	NA	1	TN	hypothetical protein PA0070	NA	1	TN	hypothetical protein PA0070	Autotransporter adhesin	0	FP	hypothetical protein PA0070	Glycine zipper	0	FP
AAG03461.1	hypothetical protein PA0071	NA	1	TN	hypothetical protein PA0071	NA	1	TN	hypothetical protein PA0071	NA	1	TN	hypothetical protein PA0071	NA	1	TN	hypothetical protein PA0071	FIG00957151: hypothetical protein	1	TN	hypothetical protein PA0071	Sulfatase-modifying factor enzyme 1	0	FP
AAG03462.1	hypothetical protein PA0072	NA	1	TN	hypothetical protein PA0072	putative ABC transport system permease protein	0	FP	hypothetical protein PA0072	putative ABC transport system permease protein	0	FP	hypothetical protein PA0072	putative ABC transport system permease protein	0	FP	hypothetical protein PA0072	ABC-type antimicrobial peptide transport system, permease component	0	FP	hypothetical protein PA0072	FtsX-like permease family	0	FP
AAG03463.1	probable ATP-binding component of ABC transporter	ATP-binding cassette, subfamily B, bacterial CylB	1	TP	probable ATP-binding component of ABC transporter	putative ABC transport system ATP-binding protein	1	TP	probable ATP-binding component of ABC transporter	putative ABC transport system ATP-binding protein	1	TP	probable ATP-binding component of ABC transporter	putative ABC transport system ATP-binding protein	1	TP	probable ATP-binding component of ABC transporter	ABC transporter, ATP-binding protein	1	TP	probable ATP-binding component of ABC transporter	ATPases associated with a variety of cellular activities	0	FP
AAG03464.1	serine/threonine protein kinase PpkA	eukaryotic-like serine/threonine-protein kinase [EC:2.7.11.1]	1	TP	serine/threonine protein kinase PpkA	serine/threonine-protein kinase PpkA [EC:2.7.11.1]	1	TP	serine/threonine protein kinase PpkA	NA	0	FN	serine/threonine protein kinase PpkA	serine/threonine-protein kinase PpkA [EC:2.7.11.1]	1	TP	serine/threonine protein kinase PpkA	Serine/threonine protein kinase (EC 2.7.11.1) PpkA	1	TP	serine/threonine protein kinase PpkA	Protein tyrosine kinase	1	TP
AAG03465.1	PppA	PPM family protein phosphatase [EC:3.1.3.16]	1	TP	PppA	serine/threonine protein phosphatase Stp1 [EC:3.1.3.16]	1	TP	PppA	NA	0	FN	PppA	NA	0	FN	PppA	Phosphoprotein phosphatase PppA	1	TP	PppA	Serine/threonine phosphatases, family 2C, catalytic domain	1	TP
AAG03466.1	hypothetical protein PA0076	type VI secretion system protein ImpM	0	FP	hypothetical protein PA0076	type VI secretion system protein ImpM	0	FP	hypothetical protein PA0076	type VI secretion system protein ImpM	0	FP	hypothetical protein PA0076	type VI secretion system protein ImpM	0	FP	hypothetical protein PA0076	Protein phosphatase ImpM	0	FP	hypothetical protein PA0076	Uncharacterized protein conserved in bacteria (DUF2094)	1	TN
AAG03467.1	IcmF1	type VI secretion system protein ImpL	1	TP	IcmF1	type VI secretion system protein ImpL	1	TP	IcmF1	type VI secretion system protein ImpL	0	FP	IcmF1	type VI secretion system protein ImpL	0	FP	IcmF1	IcmF-related protein	1	TP	IcmF1	Intracellular multiplication and human macrophage-killing	1	TP
AAG03468.1	hypothetical protein PA0078	type VI secretion system protein ImpK	0	FP	hypothetical protein PA0078	type VI secretion system protein ImpK	0	FP	hypothetical protein PA0078	type VI secretion system protein ImpK	0	FP	hypothetical protein PA0078	type VI secretion system protein ImpK	0	FP	hypothetical protein PA0078	Outer membrane protein ImpK/VasF, OmpA/MotB domain	0	FP	hypothetical protein PA0078	Type VI secretion system protein DotU	0	FP
AAG03469.1	hypothetical protein PA0079	type VI secretion system protein ImpJ	0	FP	hypothetical protein PA0079	type VI secretion system protein ImpJ	0	FP	hypothetical protein PA0079	type VI secretion system protein ImpJ	0	FP	hypothetical protein PA0079	type VI secretion system protein ImpJ	0	FP	hypothetical protein PA0079	Uncharacterized protein ImpJ/VasE	0	FP	hypothetical protein PA0079	Type VI secretion	0	FP
AAG03470.1	hypothetical protein PA0080	type VI secretion system protein VasD	0	FP	hypothetical protein PA0080	type VI secretion system protein VasD	0	FP	hypothetical protein PA0080	type VI secretion system protein VasD	0	FP	hypothetical protein PA0080	type VI secretion system protein VasD	0	FP	hypothetical protein PA0080	Type VI secretion lipoprotein/VasD	0	FP	hypothetical protein PA0080	Type VI secretion lipoprotein, VasD, EvfM, TssJ, VC_A0113	0	FP
AAG03471.1	Fha1	type VI secretion system protein	1	TP	Fha1	type VI secretion system protein	1	TP	Fha1	type VI secretion system protein	0	FP	Fha1	type VI secretion system protein	0	FP	Fha1	Uncharacterized protein ImpI/VasC	0	FP	Fha1	Type VI secretion	1	TP
AAG03472.1	hypothetical protein PA0082	type VI secretion system protein ImpA	0	FP	hypothetical protein PA0082	type VI secretion system protein ImpA	0	FP	hypothetical protein PA0082	type VI secretion system protein ImpA	0	FP	hypothetical protein PA0082	type VI secretion system protein ImpA	0	FP	hypothetical protein PA0082	Uncharacterized protein ImpA	0	FP	hypothetical protein PA0082	ImpA, N-terminal, type VI secretion system	0	FP
AAG03473.1	conserved hypothetical protein	type VI secretion system protein ImpB	0	FP	conserved hypothetical protein	type VI secretion system protein ImpB	0	FP	conserved hypothetical protein	type VI secretion system protein ImpB	0	FP	conserved hypothetical protein	type VI secretion system protein ImpB	0	FP	conserved hypothetical protein	Uncharacterized protein ImpB	0	FP	conserved hypothetical protein	Type VI secretion system, VipA, VC_A0107 or Hcp2	0	FP
AAG03474.1	conserved hypothetical protein	type VI secretion system protein ImpC	0	FP	conserved hypothetical protein	type VI secretion system protein ImpC	0	FP	conserved hypothetical protein	type VI secretion system protein ImpC	0	FP	conserved hypothetical protein	type VI secretion system protein ImpC	0	FP	conserved hypothetical protein	Uncharacterized protein ImpC	0	FP	conserved hypothetical protein	Type VI secretion protein, EvpB/VC_A0108, tail sheath	0	FP
AAG03475.1	Hcp1	type VI secretion system secreted protein Hcp	1	TP	Hcp1	type VI secretion system secreted protein Hcp	1	TP	Hcp1	type VI secretion system secreted protein Hcp	1	TP	Hcp1	type VI secretion system secreted protein Hcp	1	TP	Hcp1	Uncharacterized protein ImpD	0	FP	Hcp1	Type VI secretion system effector, Hcp	1	TP
AAG03476.1	hypothetical protein PA0086	type VI secretion system protein ImpE	0	FP	hypothetical protein PA0086	type VI secretion system protein ImpE	0	FP	hypothetical protein PA0086	type VI secretion system protein ImpE	0	FP	hypothetical protein PA0086	type VI secretion system protein ImpE	0	FP	hypothetical protein PA0086	Protein of avirulence locus ImpE	0	FP	hypothetical protein PA0086	ImpE protein	0	FP
AAG03477.1	hypothetical protein PA0087	type VI secretion system protein ImpF	0	FP	hypothetical protein PA0087	type VI secretion system protein ImpF	0	FP	hypothetical protein PA0087	type VI secretion system protein ImpF	0	FP	hypothetical protein PA0087	type VI secretion system protein ImpF	0	FP	hypothetical protein PA0087	Uncharacterized protein ImpF	0	FP	hypothetical protein PA0087	Gene 25-like lysozyme	0	FP
AAG03478.1	hypothetical protein PA0088	type VI secretion system protein ImpG	0	FP	hypothetical protein PA0088	type VI secretion system protein ImpG	0	FP	hypothetical protein PA0088	type VI secretion system protein ImpG	0	FP	hypothetical protein PA0088	type VI secretion system protein ImpG	0	FP	hypothetical protein PA0088	Protein ImpG/VasA	0	FP	hypothetical protein PA0088	Type VI secretion system, TssF	0	FP
AAG03479.1	hypothetical protein PA0089	type VI secretion system protein ImpH	0	FP	hypothetical protein PA0089	type VI secretion system protein ImpH	0	FP	hypothetical protein PA0089	type VI secretion system protein ImpH	0	FP	hypothetical protein PA0089	type VI secretion system protein ImpH	0	FP	hypothetical protein PA0089	Uncharacterized protein ImpH/VasB	0	FP	hypothetical protein PA0089	Type VI secretion, TssG	0	FP
AAG03480.1	ClpV1	type VI secretion system protein VasG	1	TP	ClpV1	type VI secretion system protein VasG	1	TP	ClpV1	type VI secretion system protein VasG	0	FP	ClpV1	type VI secretion system protein VasG	1	TP	ClpV1	ClpB protein	1	TP	ClpV1	C-terminal, D2-small domain, of ClpB protein	1	TP
AAG03481.1	VgrG1	type VI secretion system secreted protein VgrG	1	TP	VgrG1	type VI secretion system secreted protein VgrG	1	TP	VgrG1	type VI secretion system secreted protein VgrG	1	TP	VgrG1	type VI secretion system secreted protein VgrG	1	TP	VgrG1	VgrG protein	1	TP	VgrG1	Phage late control gene D protein (GPD)	1	TP
AAG03482.1	hypothetical protein PA0092	NA	1	TN	hypothetical protein PA0092	NA	1	TN	hypothetical protein PA0092	NA	1	TN	hypothetical protein PA0092	NA	1	TN	hypothetical protein PA0092	hypothetical protein	1	TN	hypothetical protein PA0092	-	1	TN
AAG03483.1	hypothetical protein PA0093	NA	1	TN	hypothetical protein PA0093	NA	1	TN	hypothetical protein PA0093	NA	1	TN	hypothetical protein PA0093	NA	1	TN	hypothetical protein PA0093	Rhs family protein	0	FP	hypothetical protein PA0093	PAAR motif	0	FP
AAG03484.1	hypothetical protein PA0094	NA	1	TN	hypothetical protein PA0094	NA	1	TN	hypothetical protein PA0094	NA	1	TN	hypothetical protein PA0094	NA	1	TN	hypothetical protein PA0094	FIG00960169: hypothetical protein	1	TN	hypothetical protein PA0094	DcrB	0	FP
AAG03485.1	conserved hypothetical protein	type VI secretion system secreted protein VgrG	0	FP	conserved hypothetical protein	type VI secretion system secreted protein VgrG	0	FP	conserved hypothetical protein	type VI secretion system secreted protein VgrG	0	FP	conserved hypothetical protein	type VI secretion system secreted protein VgrG	0	FP	conserved hypothetical protein	VgrG protein	0	FP	conserved hypothetical protein	Gp5 C-terminal repeat (3 copies)	0	FP
AAG03486.1	hypothetical protein PA0096	NA	1	TN	hypothetical protein PA0096	NA	1	TN	hypothetical protein PA0096	NA	1	TN	hypothetical protein PA0096	NA	1	TN	hypothetical protein PA0096	Mll2356 protein	0	FP	hypothetical protein PA0096	-	1	TN
AAG03487.1	hypothetical protein PA0097	NA	1	TN	hypothetical protein PA0097	NA	1	TN	hypothetical protein PA0097	NA	1	TN	hypothetical protein PA0097	NA	1	TN	hypothetical protein PA0097	Mlr2351 protein	0	FP	hypothetical protein PA0097	protein conserved in bacteria	1	TN
AAG03488.1	hypothetical protein PA0098	NA	1	TN	hypothetical protein PA0098	3-oxoacyl-[acyl-carrier-protein] synthase I [EC:2.3.1.41]	0	FP	hypothetical protein PA0098	3-oxoacyl-[acyl-carrier-protein] synthase I [EC:2.3.1.41]	0	FP	hypothetical protein PA0098	3-oxoacyl-[acyl-carrier-protein] synthase I [EC:2.3.1.41]	0	FP	hypothetical protein PA0098	3-oxoacyl-[ACP] synthase	0	FP	hypothetical protein PA0098	synthase	0	FP
AAG03489.1	hypothetical protein PA0099	NA	1	TN	hypothetical protein PA0099	NA	1	TN	hypothetical protein PA0099	NA	1	TN	hypothetical protein PA0099	NA	1	TN	hypothetical protein PA0099	FIG00957260: hypothetical protein	1	TN	hypothetical protein PA0099	Domain of unknown function (DUF4150)	1	TN
AAG03490.1	hypothetical protein PA0100	NA	1	TN	hypothetical protein PA0100	NA	1	TN	hypothetical protein PA0100	NA	1	TN	hypothetical protein PA0100	NA	1	TN	hypothetical protein PA0100	FIG00958458: hypothetical protein	1	TN	hypothetical protein PA0100	cellulose binding	0	FP
Statistical analysis summary	METABOLIC	KAAS	GhostKOALA	BlastKOALA	RAST	eggNOG-mapper
FN	3	6	8	6	1	1
FP	28	27	28	28	45	51
TN	38	38	39	38	21	17
TP	31	29	25	28	33	31
Recall	0.911765	0.828571	0.757576	0.823529	0.970588	0.96875
TP / TP+FN
Precision	0.525424	0.517857	0.471698	0.5	0.423077	0.378049
TP / TP+FP
Accuracy	0.69	0.67	0.64	0.66	0.54	0.48
(TP+TN) / (TP+TN+FP+FN)
F1	0.666667	0.637363	0.581395	0.622222	0.589286	0.54386
2*Precision*Recall/(Precision+Recall)
